# Supplementary material for: Genome‐Wide by Lifetime Environment Interaction Studies of Brain Imaging Phenotypes
Source: Adv Sci (Weinh). 2025 Nov 29;13(8):e00852. doi: 10.1002/advs.202500852 (PMC12884788; doi:10.1002/advs.202500852)
Supplement: Supplementary file 2 — Supplemental Table 1‐28 [file ADVS-13-e00852-s002.xlsx]

## Sheet: Contents
Contents
Table S1. The included brain imaging-derived phenotypes.
Table S2. The included environmental exposures.
Table S3. Sample size for each statistical analysis.
Table S4. G × E interactions and variant-IDP pairs identified by univariate analyses.
Table S5. Identified independent G × E interaction for X-chromosomal variants.
Table S6. Verification of variant-IDP pairs using multivariate analyses.
Table S7. Verified independent G × E interactions and LD-independent loci for brain IDPs.
Table S8. Sensitivity analyses for potential condounding among exposures.
Table S9. Sex-stratified analyses for the identified independent G × E interactions.
Table S10. Functional annotation for variants interacting with air pollution exposures.
Table S11. Functional annotation for variants interacting with climate exposures.
Table S12. Functional annotation for variants interacting with urbanicity exposures.
Table S13. Functional annotation for variants interacting with family factors.
Table S14. Enrichment statistics for functional consequences of SNPs obtained from ANNOVAR enrichment test.
Table S15. Mapping variants to genes based on expression quantitative trait locus.
Table S16. Genes with G × E interactions on brain IDPs identified by MAGMA.
Table S17. Significant functional enrichment of genes interacting with air pollution on brain IDPs.
Table S18. Genetic main effects of the variant-IDP pairs verified by the multivariate analyses.
Table S19. Effect sizes of G × E interactions and results of post-hoc analyses.
Table S20. Environmental main effects of the verified exposure-IDP pairs.
Table S21. Sensitive periods for G × E interactions on brain IDPs (3,049 < n < 5,686).
Table S22. Sensitive periods for G × E interactions involving NO2, PM2.5 and population count on brain IDPs (n > 500).
Table S23. The top ten most significant PRS × E interactions on brain IDPs.
Table S24. Research centers of the CHIMGEN study.
Table S25. Inclusion and exclusion criteria for the CHIMGEN participants.
Table S26. Structural MRI parameters for different scanners.
Table S27. Diffusional MRI parameters for different scanners.
Table S28. Resting-state functional MRI parameters for different scanners.

## Sheet: TableS1
Table S1. The included brain imaging-derived phenotypes.
MRI modalitiy	Metric	Atlas/Method	Brain structure/network/connectivity	Mean	SD	Minimum	Maximum	Sample size
sMRI	GMV (mm3)	AAL	Left precental gyrus	9731.12	1071.46	6295.39	13987	7182
sMRI	GMV (mm3)	AAL	Right precental gyrus	9417.61	1013.95	5876.21	13642.1	7182
sMRI	GMV (mm3)	AAL	Left superior frontal gyrus, dorsolateral	9634.78	1091.41	5608.24	13847.6	7182
sMRI	GMV (mm3)	AAL	Right superior frontal gyrus, dorsolateral	10476.7	1206.69	6067.57	15588.8	7182
sMRI	GMV (mm3)	AAL	Left superior frontal gyrus, orbital	3869.56	440.004	2133.95	5716.24	7182
sMRI	GMV (mm3)	AAL	Right superior frontal gyrus, orbital	3586.52	393.29	1999.76	5363.21	7182
sMRI	GMV (mm3)	AAL	Left middle frontal gyrus, dorsolateral	14074.3	1684.02	8640.34	21729.3	7182
sMRI	GMV (mm3)	AAL	Right middle frontal gyrus, dorsolateral	15762	1843.24	8846.21	23535.2	7182
sMRI	GMV (mm3)	AAL	Left middle frontal gyrus, orbital	3163.85	370.012	1604.78	4777.31	7182
sMRI	GMV (mm3)	AAL	Right middle frontal gyrus, orbital	3830.74	438.448	2070.7	5615.66	7182
sMRI	GMV (mm3)	AAL	Left inferior frontal gyrus, opercular	3148.26	376.161	1895.33	4752.34	7182
sMRI	GMV (mm3)	AAL	Right inferior frontal gyrus, opercular	4435.71	519.678	2829.57	6508.35	7182
sMRI	GMV (mm3)	AAL	Left inferior frontal gyrus, triangular	7217.27	858.021	4699.35	11039	7182
sMRI	GMV (mm3)	AAL	Right inferior frontal gyrus, triangular	5677.32	661.622	3486.71	8510.06	7182
sMRI	GMV (mm3)	AAL	Left inferior frontal gyrus, orbital	5810.26	582.322	3998.7	8435.48	7182
sMRI	GMV (mm3)	AAL	Right inferior frontal gyrus, orbital	5364.3	530.782	3434.74	7915.39	7182
sMRI	GMV (mm3)	AAL	Left Rolandic operculum	3525.2	419.946	2015.48	5176.91	7182
sMRI	GMV (mm3)	AAL	Right Rolandic operculum	4664.96	559.878	3015.6	7112.14	7182
sMRI	GMV (mm3)	AAL	Left supplementary motor area	6140.33	729.255	3718.57	8959.27	7182
sMRI	GMV (mm3)	AAL	Right supplementary motor area	6583.32	749.951	4060.12	9754.42	7182
sMRI	GMV (mm3)	AAL	Left olfactory cortex	1203.88	140.616	736.054	1938.84	7182
sMRI	GMV (mm3)	AAL	Right olfactory cortex	1241.05	150.369	808.886	2054.19	7182
sMRI	GMV (mm3)	AAL	Left superior frontal gyrus, medial	7348.67	781.061	4331.48	10810.5	7182
sMRI	GMV (mm3)	AAL	Right superior frontal gyrus, medial	6169.68	656.659	3424.95	9310.27	7182
sMRI	GMV (mm3)	AAL	Left superior frontal gyrus, medial orbital	2719.74	326.962	1450.2	4090.16	7182
sMRI	GMV (mm3)	AAL	Right superior frontal gyrus, medial orbital	3354.06	389.894	1966.04	5009.18	7182
sMRI	GMV (mm3)	AAL	Left gyrus rectus	2928.66	335.424	1219.89	4350.38	7182
sMRI	GMV (mm3)	AAL	Right gyrus rectus	2720.97	327.454	1308.32	4071.94	7182
sMRI	GMV (mm3)	AAL	Left insula	7563.78	756.479	5206.27	10816.9	7182
sMRI	GMV (mm3)	AAL	Right insula	6974.39	686.974	4911.3	9916.42	7182
sMRI	GMV (mm3)	AAL	Left anterior cingulate cortex	5907.64	708.031	3264.84	8835.41	7182
sMRI	GMV (mm3)	AAL	Right anterior cingulate cortex	5709.51	698.768	2978.81	8714.59	7182
sMRI	GMV (mm3)	AAL	Left mid-cingulate cortex	7576.66	780.618	5116.16	11073	7182
sMRI	GMV (mm3)	AAL	Right mid-cingulate cortex	8436.92	872.599	5538.04	12038	7182
sMRI	GMV (mm3)	AAL	Left posterior cingulate cortex	1409.97	201.637	862.245	2323.11	7182
sMRI	GMV (mm3)	AAL	Right posterior cingulate cortex	768.343	113.791	452.993	1360.8	7182
sMRI	GMV (mm3)	AAL	Left hippocampus	3445.26	327.557	2259.09	4811.74	7182
sMRI	GMV (mm3)	AAL	Right hippocampus	3431.08	319.871	2300.23	4713.86	7182
sMRI	GMV (mm3)	AAL	Left parahippocampal gyrus	3606.46	355.595	2528.35	5150.93	7182
sMRI	GMV (mm3)	AAL	Right parahippocampal gyrus	4209.1	397.994	3081.95	5974.43	7182
sMRI	GMV (mm3)	AAL	Left amygdala	951.187	93.8621	605.846	1420.67	7182
sMRI	GMV (mm3)	AAL	Right amygdala	1060.98	101.094	744.829	1524.89	7182
sMRI	GMV (mm3)	AAL	Left calcarine cortex	6858.21	881.608	4109.74	11398.7	7182
sMRI	GMV (mm3)	AAL	Right calcarine cortex	6041.4	837.392	3259.95	9721.35	7182
sMRI	GMV (mm3)	AAL	Left cuneus	4312.73	516.928	2696.36	6390.9	7182
sMRI	GMV (mm3)	AAL	Right cuneus	4460.38	527.569	2843	6673.39	7182
sMRI	GMV (mm3)	AAL	Left lingual gyrus	7040.77	707.402	4332.49	10050.4	7182
sMRI	GMV (mm3)	AAL	Right lingual gyrus	7124.86	786.561	4734.79	10274.5	7182
sMRI	GMV (mm3)	AAL	Left superior occipital gyrus	3408.84	402.083	2144.81	5149.24	7182
sMRI	GMV (mm3)	AAL	Right superior occipital gyrus	3683.77	439.839	2426.49	6495.52	7182
sMRI	GMV (mm3)	AAL	Left middle occipital gyrus	10906.4	1189.66	6790.5	16052.2	7182
sMRI	GMV (mm3)	AAL	Right middle occipital gyrus	6699.91	774.079	4426.99	10386.2	7182
sMRI	GMV (mm3)	AAL	Left inferior occipital gyrus	2928.95	383.959	1891.18	4494.15	7182
sMRI	GMV (mm3)	AAL	Right inferior occipital gyrus	3147.44	452.598	1787.13	4858.99	7182
sMRI	GMV (mm3)	AAL	Left fusiform gyrus	9166.02	921.075	6487.09	12598.5	7182
sMRI	GMV (mm3)	AAL	Right fusiform gyrus	10085.6	986.671	6991.99	14480.8	7182
sMRI	GMV (mm3)	AAL	Left postcentral gyrus	10414.7	1077.03	6655.16	14506.1	7182
sMRI	GMV (mm3)	AAL	Right postcentral gyrus	10189.4	1095.01	6097.95	14411.2	7182
sMRI	GMV (mm3)	AAL	Left superior parietal lobule	5534.73	625.04	3229.98	8442.23	7182
sMRI	GMV (mm3)	AAL	Right superior parietal lobule	4842.43	572.127	2768.07	7489.8	7182
sMRI	GMV (mm3)	AAL	Left inferior parietal lobule, but supramarginal and angular gyri	8394.71	864.794	5573.81	11823	7182
sMRI	GMV (mm3)	AAL	Right inferior parietal lobule, but supramarginal and angular gyri	4600.49	510.555	2949.28	7086.49	7182
sMRI	GMV (mm3)	AAL	Left supramarginal gyrus	4175.96	559.016	2427.27	6386.18	7182
sMRI	GMV (mm3)	AAL	Right supramarginal gyrus	6652.74	742.247	4311.56	10086.9	7182
sMRI	GMV (mm3)	AAL	Left angular gyrus	4053.37	521.206	2227.6	6701.4	7182
sMRI	GMV (mm3)	AAL	Right angular gyrus	5629.59	680.001	3526.2	8659.58	7182
sMRI	GMV (mm3)	AAL	Left precuneus	10469.7	1067.13	7071.64	14861.8	7182
sMRI	GMV (mm3)	AAL	Right precuneus	10006.5	1048.01	6876.9	14515.9	7182
sMRI	GMV (mm3)	AAL	Left paracentral lobule	3388.14	447.002	1597.49	5377.39	7182
sMRI	GMV (mm3)	AAL	Right paracentral lobule	1937.95	266.455	937.575	3029.3	7182
sMRI	GMV (mm3)	AAL	Left caudate	3922.98	448.285	2439.82	5840.1	7182
sMRI	GMV (mm3)	AAL	Right caudate	4107.48	478.584	2618.83	6363.23	7182
sMRI	GMV (mm3)	AAL	Left putamen	5003.8	572.854	1726.75	7675.09	7182
sMRI	GMV (mm3)	AAL	Right putamen	4858.59	585.026	1434.71	7383.49	7182
sMRI	GMV (mm3)	AAL	Left pallidum	588.09	64.4326	210.242	958.365	7182
sMRI	GMV (mm3)	AAL	Right pallidum	456.864	56.5699	95.2796	782.089	7182
sMRI	GMV (mm3)	AAL	Left thalamus	4336.75	450.455	2279.61	7006.5	7182
sMRI	GMV (mm3)	AAL	Right thalamus	4826.38	520.825	2419.2	7047.34	7182
sMRI	GMV (mm3)	AAL	Left Heschl gyrus	846.935	114.916	371.149	1338.86	7182
sMRI	GMV (mm3)	AAL	Right Heschl gyrus	898.31	124.234	548.91	1597.39	7182
sMRI	GMV (mm3)	AAL	Left superior temporal gyrus	8067.54	985.542	4795.2	12282.3	7182
sMRI	GMV (mm3)	AAL	Right superior temporal gyrus	10509.1	1119.15	7504.31	15464.9	7182
sMRI	GMV (mm3)	AAL	Left temporal pole, superior temporal gyrus	3139.69	342.26	1882.04	4489.43	7182
sMRI	GMV (mm3)	AAL	Right temporal pole, superior temporal gyrus	3363.06	344.396	2021.36	4893.07	7182
sMRI	GMV (mm3)	AAL	Left middle temporal gyrus	18047.5	1870.92	11912.7	25569	7182
sMRI	GMV (mm3)	AAL	Right middle temporal gyrus	16573.2	1643.6	11510.1	24171.1	7182
sMRI	GMV (mm3)	AAL	Left temporal pole, middle temporal gyrus	2685.52	319.356	781.178	3897.11	7182
sMRI	GMV (mm3)	AAL	Right temporal pole, middle temporal gyrus	3350.68	360.881	1867.49	4890.38	7182
sMRI	GMV (mm3)	AAL	Left inferior temporal gyrus	12079.9	1339.63	7006.16	18026.2	7182
sMRI	GMV (mm3)	AAL	Right inferior temporal gyrus	13221.4	1372.3	7283.93	18859.8	7182
sMRI	GMV (mm3)	SUIT	Left cerebellum I-IV	2346.6	290.884	1390.2	3626.44	7182
sMRI	GMV (mm3)	SUIT	Right cerebellum I-IV	2746.86	329.473	1786.79	4218.07	7182
sMRI	GMV (mm3)	SUIT	Left cerebellum V	3607.83	388.892	2315.05	5277.49	7182
sMRI	GMV (mm3)	SUIT	Right cerebellum V	3519.79	389.962	2329.02	5249.48	7182
sMRI	GMV (mm3)	SUIT	Left cerebellum VI	7961.8	843.601	4737.15	11715	7182
sMRI	GMV (mm3)	SUIT	Cerebellar vermis VI	1352.54	149.685	754.515	1939.82	7182
sMRI	GMV (mm3)	SUIT	Right cerebellum VI	7054.19	772.441	4296.38	10340.3	7182
sMRI	GMV (mm3)	SUIT	Left cerebellum crus I	8902.23	939.425	5186.7	14154.8	7182
sMRI	GMV (mm3)	SUIT	Cerebellum vermis crus I	8.06434	2.32784	0.78087	16.7029	7182
sMRI	GMV (mm3)	SUIT	Right cerebellar crus I	7568.62	838.815	4389.52	11274.2	7182
sMRI	GMV (mm3)	SUIT	Left cerebellum crus II	6407.4	700.716	3934.91	9238.05	7182
sMRI	GMV (mm3)	SUIT	Cerebellar vermis crus II	287.552	41.6907	122.266	457.785	7182
sMRI	GMV (mm3)	SUIT	Right cerebellum crus II	5898.27	649.822	3404.36	8799.3	7182
sMRI	GMV (mm3)	SUIT	Left cerebellum VIIb	3562.91	417.047	1761.41	5260.27	7182
sMRI	GMV (mm3)	SUIT	Cerebellar vermis VIIb	207.835	32.1591	80.8549	354.173	7182
sMRI	GMV (mm3)	SUIT	Right cerebellum VIIb	3366.18	425.814	1332.21	5149.91	7182
sMRI	GMV (mm3)	SUIT	Left cerebellum VIIIa	3750.78	436.668	1873.12	5412.82	7182
sMRI	GMV (mm3)	SUIT	Cerebellar vermis VIIIa	856.644	112.553	399.938	1287.39	7182
sMRI	GMV (mm3)	SUIT	Right cerebellum VIIIa	3476.06	471.19	1227.62	5234.29	7182
sMRI	GMV (mm3)	SUIT	Left cerebellum VIIIb	2757.26	378.638	749.183	4330.12	7182
sMRI	GMV (mm3)	SUIT	Cerebellar vermis VIIIb	405.758	67.2071	188.325	725.085	7182
sMRI	GMV (mm3)	SUIT	Right cerebellum VIIIb	2665.62	381.593	755.933	4127.96	7182
sMRI	GMV (mm3)	SUIT	Left cerebellum IX	1875.8	299.591	783.607	3232.71	7182
sMRI	GMV (mm3)	SUIT	Cerebellar vermis IX	566.304	91.4993	210.772	1049.09	7182
sMRI	GMV (mm3)	SUIT	Right cerebellum IX	2253.27	351.415	556.133	3690.22	7182
sMRI	GMV (mm3)	SUIT	Left cerebellum X	386.597	55.3623	231.91	687.521	7182
sMRI	GMV (mm3)	SUIT	Cerebellar vermis X	121.695	21.2493	27.3969	205.784	7182
sMRI	GMV (mm3)	SUIT	Right cerebellum X	352.818	50.1179	182.979	604.969	7182
sMRI	GMV (mm3)	SUIT	Left cerebellar dentate nucleus	40.0868	12.5117	13.4207	197.431	7182
sMRI	GMV (mm3)	SUIT	Right cerebellar dentate nucleus	29.9811	11.965	11.6205	220.077	7182
sMRI	GMV (mm3)	SUIT	Left cerebellar interposed nucleus	13.8518	3.91329	4.4999	55.0193	7182
sMRI	GMV (mm3)	SUIT	Right cerebellar interposed nucleus	8.3948	4.04722	1.8397	96.0221	7182
sMRI	GMV (mm3)	SUIT	Left cerebellar fastigial nucleus	5.24997	1.88802	1.2044	20.8987	7182
sMRI	GMV (mm3)	SUIT	Right cerebellar fastigial nucleus	0.894034	0.773102	0.05294	14.228	7182
sMRI	GMV (cm3)	-	Total gray matter volume (TGMV)	668.202	53.6774	498.2	896.84	7182
sMRI	GMV (cm3)	-	Total white matter volume (TWMV)	507.093	53.8158	354.31	760.09	7182
sMRI	GMV (cm3)	-	Total intracranial volume (TIV)	1504.35	147.742	1124.4	2135.8	7182
sMRI	CT (mm)	DKT	Left caudal anterior cingulate cortex	2.79796	0.164165	2.198	3.451	7182
sMRI	CT (mm)	DKT	Left caudal middle frontal gyrus	2.66342	0.138854	2.157	3.212	7182
sMRI	CT (mm)	DKT	Left cuneus	1.98621	0.108375	1.609	2.448	7182
sMRI	CT (mm)	DKT	Left entorhinal cortex	3.38519	0.298413	1.637	4.42	7182
sMRI	CT (mm)	DKT	Left fusiform gyrus	2.74764	0.121856	1.946	3.228	7182
sMRI	CT (mm)	DKT	Left inferior parietal cortex	2.39822	0.138058	1.73	2.952	7182
sMRI	CT (mm)	DKT	Left inferior temporal gyrus	2.84637	0.155494	1.961	3.525	7182
sMRI	CT (mm)	DKT	Left isthmus cingulate cortex	2.43253	0.159653	1.875	3.26	7182
sMRI	CT (mm)	DKT	Left lateral occipital cortex	2.09964	0.117566	1.68	2.688	7182
sMRI	CT (mm)	DKT	Left lateral orbitofrontal cortex	2.75096	0.136801	2.271	3.391	7182
sMRI	CT (mm)	DKT	Left lingual gyrus	2.08846	0.124759	1.6	2.564	7182
sMRI	CT (mm)	DKT	Left medial orbitofrontal cortex	2.53925	0.166996	1.845	3.186	7182
sMRI	CT (mm)	DKT	Left middle temporal gyrus	2.81271	0.136597	2.042	3.309	7182
sMRI	CT (mm)	DKT	Left parahippocampal gyrus	2.81905	0.26944	1.972	3.688	7182
sMRI	CT (mm)	DKT	Left paracentral lobule	2.54888	0.124322	2.099	3.022	7182
sMRI	CT (mm)	DKT	Left pars opercularis of inferior frontal gyrus	2.69003	0.13082	2.231	3.236	7182
sMRI	CT (mm)	DKT	Left pars orbitalis of inferior frontal gyrus	2.72473	0.16505	2.097	3.311	7182
sMRI	CT (mm)	DKT	Left pars triangularis of inferior frontal gyrus	2.53399	0.135419	1.951	3.077	7182
sMRI	CT (mm)	DKT	Left pericalcarine cortex	1.77555	0.161309	1.206	2.338	7182
sMRI	CT (mm)	DKT	Left postcentral gyrus	2.13384	0.102296	1.736	2.657	7182
sMRI	CT (mm)	DKT	Left posterior cingulate cortex	2.61175	0.138321	2.126	3.414	7182
sMRI	CT (mm)	DKT	Left precentral gyrus	2.64871	0.122017	1.918	3.18	7182
sMRI	CT (mm)	DKT	Left precuneus	2.4223	0.112491	2.032	2.896	7182
sMRI	CT (mm)	DKT	Left rostral anterior cingulate cortex	2.87845	0.169763	1.966	3.655	7182
sMRI	CT (mm)	DKT	Left rostral middle frontal gyrus	2.52463	0.135138	1.952	3.028	7182
sMRI	CT (mm)	DKT	Left superior frontal gyrus	2.82635	0.138871	2.252	3.446	7182
sMRI	CT (mm)	DKT	Left superior parietal cortex	2.21291	0.108835	1.752	2.611	7182
sMRI	CT (mm)	DKT	Left superior temporal gyrus	2.8977	0.131374	2.296	3.383	7182
sMRI	CT (mm)	DKT	Left supramarginal gyrus	2.53	0.132675	1.745	3.056	7182
sMRI	CT (mm)	DKT	Left transverse temporal gyrus	2.44883	0.193811	1.741	3.157	7182
sMRI	CT (mm)	DKT	Left insula	3.19223	0.139329	2.68	3.73	7182
sMRI	CT (mm)	-	Left mean CT	2.54482	0.0816656	2.164	2.8929	7182
sMRI	CT (mm)	DKT	Right caudal anterior cingulate cortex	2.63191	0.206931	1.923	3.743	7182
sMRI	CT (mm)	DKT	Right caudal middle frontal gyrus	2.61654	0.139177	1.994	3.142	7182
sMRI	CT (mm)	DKT	Right cuneus	1.98635	0.113588	1.549	2.438	7182
sMRI	CT (mm)	DKT	Right entorhinal cortex	3.52928	0.336417	2.007	4.494	7182
sMRI	CT (mm)	DKT	Right fusiform gyrus	2.80475	0.123242	2.27	3.318	7182
sMRI	CT (mm)	DKT	Right inferior parietal cortex	2.42962	0.13899	1.819	2.951	7182
sMRI	CT (mm)	DKT	Right inferior temporal gyrus	2.82976	0.155285	2.063	3.449	7182
sMRI	CT (mm)	DKT	Right isthmus cingulate cortex	2.42703	0.158162	1.822	3.232	7182
sMRI	CT (mm)	DKT	Right lateral occipital cortex	2.2001	0.114443	1.714	2.657	7182
sMRI	CT (mm)	DKT	Right lateral orbitofrontal cortex	2.69792	0.137069	2.092	3.273	7182
sMRI	CT (mm)	DKT	Right lingual gyrus	2.10667	0.130161	1.61	2.641	7182
sMRI	CT (mm)	DKT	Right medial orbitofrontal cortex	2.54086	0.164831	1.961	3.416	7182
sMRI	CT (mm)	DKT	Right middle temporal gyrus	2.84433	0.142208	2.202	3.338	7182
sMRI	CT (mm)	DKT	Right parahippocampal gyrus	2.79493	0.216543	1.867	3.714	7182
sMRI	CT (mm)	DKT	Right paracentral lobule	2.57078	0.127912	2.052	3.076	7182
sMRI	CT (mm)	DKT	Right pars opercularis of inferior frontal gyrus	2.66409	0.137133	2.088	3.216	7182
sMRI	CT (mm)	DKT	Right pars orbitalis of inferior frontal gyrus	2.77106	0.183894	1.529	3.571	7182
sMRI	CT (mm)	DKT	Right pars triangularis of inferior frontal gyrus	2.52679	0.141287	1.905	3.148	7182
sMRI	CT (mm)	DKT	Right pericalcarine cortex	1.73884	0.162226	1.187	2.32	7182
sMRI	CT (mm)	DKT	Right postcentral gyrus	2.11307	0.110033	1.559	2.772	7182
sMRI	CT (mm)	DKT	Right posterior cingulate cortex	2.61759	0.1314	2.137	3.266	7182
sMRI	CT (mm)	DKT	Right precentral gyrus	2.61082	0.12842	1.79	3.074	7182
sMRI	CT (mm)	DKT	Right precuneus	2.46642	0.103282	2.02	3.046	7182
sMRI	CT (mm)	DKT	Right rostral anterior cingulate cortex	2.93864	0.198376	2.2	3.791	7182
sMRI	CT (mm)	DKT	Right rostral middle frontal gyrus	2.44116	0.129347	1.891	2.978	7182
sMRI	CT (mm)	DKT	Right superior frontal gyrus	2.76345	0.133431	2.209	3.272	7182
sMRI	CT (mm)	DKT	Right superior parietal cortex	2.23683	0.106371	1.776	2.621	7182
sMRI	CT (mm)	DKT	Right superior temporal gyrus	2.92209	0.138811	2.403	3.5	7182
sMRI	CT (mm)	DKT	Right supramarginal gyrus	2.52513	0.138172	1.892	3.07	7182
sMRI	CT (mm)	DKT	Right transverse temporal gyrus	2.51072	0.1903	1.701	3.275	7182
sMRI	CT (mm)	DKT	Right insula	3.19401	0.143444	2.651	3.884	7182
sMRI	CT (mm)	-	Right mean CT	2.54012	0.0841369	2.1979	2.8509	7182
sMRI	SA (mm2)	DKT	Left caudal anterior cingulate cortex	1070.04	167.211	597	1927	7182
sMRI	SA (mm2)	DKT	Left caudal middle frontal gyrus	2525.82	400.352	1432	4709	7182
sMRI	SA (mm2)	DKT	Left cuneus	2022.55	277.895	834	3218	7182
sMRI	SA (mm2)	DKT	Left entorhinal cortex	430.992	86.1884	200	1025	7182
sMRI	SA (mm2)	DKT	Left fusiform gyrus	2912.77	363.599	1920	6149	7182
sMRI	SA (mm2)	DKT	Left inferior parietal cortex	4991.36	656.003	3121	8043	7182
sMRI	SA (mm2)	DKT	Left inferior temporal gyrus	3780.4	506.084	2280	6005	7182
sMRI	SA (mm2)	DKT	Left isthmus cingulate cortex	1036.92	152.203	602	1866	7182
sMRI	SA (mm2)	DKT	Left lateral occipital cortex	5162.34	622.583	3141	11374	7182
sMRI	SA (mm2)	DKT	Left lateral orbitofrontal cortex	3128.17	358.275	1884	4569	7182
sMRI	SA (mm2)	DKT	Left lingual gyrus	3041.03	392.482	1826	4737	7182
sMRI	SA (mm2)	DKT	Left medial orbitofrontal cortex	1665.48	205.558	1076	2731	7182
sMRI	SA (mm2)	DKT	Left middle temporal gyrus	4628.36	584.274	2881	7204	7182
sMRI	SA (mm2)	DKT	Left parahippocampal gyrus	722.553	86.828	489	1194	7182
sMRI	SA (mm2)	DKT	Left paracentral lobule	1615.94	192.315	995	2537	7182
sMRI	SA (mm2)	DKT	Left pars opercularis of inferior frontal gyrus	1554.26	261.148	941	3096	7182
sMRI	SA (mm2)	DKT	Left pars orbitalis of inferior frontal gyrus	665.769	76.9232	439	1043	7182
sMRI	SA (mm2)	DKT	Left pars triangularis of inferior frontal gyrus	1695.52	288.062	946	3154	7182
sMRI	SA (mm2)	DKT	Left pericalcarine cortex	1389.23	240.862	593	2378	7182
sMRI	SA (mm2)	DKT	Left postcentral gyrus	4940.03	546.339	2946	7532	7182
sMRI	SA (mm2)	DKT	Left posterior cingulate cortex	1323.5	180.606	782	2146	7182
sMRI	SA (mm2)	DKT	Left precentral gyrus	5030.61	524.581	3381	7457	7182
sMRI	SA (mm2)	DKT	Left precuneus	3846.69	462.028	2422	6028	7182
sMRI	SA (mm2)	DKT	Left rostral anterior cingulate cortex	1200.32	198.008	538	1932	7182
sMRI	SA (mm2)	DKT	Left rostral middle frontal gyrus	4377.69	654.667	2543	7675	7182
sMRI	SA (mm2)	DKT	Left superior frontal gyrus	8089.93	898.315	5416	12427	7182
sMRI	SA (mm2)	DKT	Left superior parietal cortex	4563.68	581.47	2501	7031	7182
sMRI	SA (mm2)	DKT	Left superior temporal gyrus	5350.96	604.342	3541	8976	7182
sMRI	SA (mm2)	DKT	Left supramarginal gyrus	3960.72	631.207	2267	7582	7182
sMRI	SA (mm2)	DKT	Left transverse temporal gyrus	464.406	71.6203	246	991	7182
sMRI	SA (mm2)	DKT	Left insula	1992.19	190.838	1425	2807	7182
sMRI	SA (mm2)	-	Left total SA	89180.2	7885.35	67784.5	120377	7182
sMRI	SA (mm2)	DKT	Right caudal anterior cingulate cortex	775.444	156.888	270	1543	7182
sMRI	SA (mm2)	DKT	Right caudal middle frontal gyrus	2327.33	376.067	1261	4381	7182
sMRI	SA (mm2)	DKT	Right cuneus	1960.32	261.121	787	3415	7182
sMRI	SA (mm2)	DKT	Right entorhinal cortex	377.883	81.6985	134	1140	7182
sMRI	SA (mm2)	DKT	Right fusiform gyrus	2877.27	371.967	1764	4672	7182
sMRI	SA (mm2)	DKT	Right inferior parietal cortex	5820.06	795.598	2822	9790	7182
sMRI	SA (mm2)	DKT	Right inferior temporal gyrus	3896.46	513.652	2501	6070	7182
sMRI	SA (mm2)	DKT	Right isthmus cingulate cortex	964.882	140.883	519	1782	7182
sMRI	SA (mm2)	DKT	Right lateral occipital cortex	5135.77	652.95	3280	8133	7182
sMRI	SA (mm2)	DKT	Right lateral orbitofrontal cortex	3226.97	380.744	2120	4789	7182
sMRI	SA (mm2)	DKT	Right lingual gyrus	3139.67	416.737	1917	7635	7182
sMRI	SA (mm2)	DKT	Right medial orbitofrontal cortex	1542.61	184.237	898	2234	7182
sMRI	SA (mm2)	DKT	Right middle temporal gyrus	4499.84	542.057	2891	7168	7182
sMRI	SA (mm2)	DKT	Right parahippocampal gyrus	693.462	86.6501	452	1189	7182
sMRI	SA (mm2)	DKT	Right paracentral lobule	1563.15	200.09	1072	2622	7182
sMRI	SA (mm2)	DKT	Right pars opercularis of inferior frontal gyrus	1655.13	255.814	996	3193	7182
sMRI	SA (mm2)	DKT	Right pars orbitalis of inferior frontal gyrus	696.95	92.7866	442	1261	7182
sMRI	SA (mm2)	DKT	Right pars triangularis of inferior frontal gyrus	1580.61	261.197	744	2941	7182
sMRI	SA (mm2)	DKT	Right pericalcarine cortex	1555.23	253.836	557	2799	7182
sMRI	SA (mm2)	DKT	Right postcentral gyrus	4667.57	560.344	2564	7031	7182
sMRI	SA (mm2)	DKT	Right posterior cingulate cortex	1288.33	181.51	597	2050	7182
sMRI	SA (mm2)	DKT	Right precentral gyrus	4832.7	522.673	3342	7648	7182
sMRI	SA (mm2)	DKT	Right precuneus	4219.23	508.701	2575	6325	7182
sMRI	SA (mm2)	DKT	Right rostral anterior cingulate cortex	831.776	157.996	400	1576	7182
sMRI	SA (mm2)	DKT	Right rostral middle frontal gyrus	4413.03	672.578	2808	8407	7182
sMRI	SA (mm2)	DKT	Right superior frontal gyrus	9060.43	1042.25	5978	13699	7182
sMRI	SA (mm2)	DKT	Right superior parietal cortex	4588.75	583.158	2443	7035	7182
sMRI	SA (mm2)	DKT	Right superior temporal gyrus	5023.24	526.673	3558	7462	7182
sMRI	SA (mm2)	DKT	Right supramarginal gyrus	3691.03	528.857	2075	6053	7182
sMRI	SA (mm2)	DKT	Right transverse temporal gyrus	345.267	45.1217	154	604	7182
sMRI	SA (mm2)	DKT	Right insula	2094.43	200.521	1113	2859	7182
sMRI	SA (mm2)	-	Right total SA	89345	8089.27	65885.3	121025	7182
dMRI	FA	JHU labels	Middle cerebellar peduncle	0.561058	0.0335078	0.39434	0.76803	7153
dMRI	FA	JHU labels	Pontine crossing tract	0.511779	0.0460072	0.14308	0.73861	7153
dMRI	FA	JHU labels	Genu of corpus callosum	0.665276	0.0321378	0.44024	0.81661	7153
dMRI	FA	JHU labels	Body of corpus callosum	0.672383	0.0365991	0.41907	0.8351	7153
dMRI	FA	JHU labels	Splenium of corpus callosum	0.733333	0.0265271	0.56173	0.86894	7153
dMRI	FA	JHU labels	Fornix	0.529625	0.0634195	0.21321	0.75783	7153
dMRI	FA	JHU labels	Right corticospinal tract	0.579798	0.0513167	0.17238	0.87836	7153
dMRI	FA	JHU labels	Left corticospinal tract	0.590604	0.051175	0.16571	0.82104	7153
dMRI	FA	JHU labels	Right medial lemniscus	0.560145	0.043694	0.24989	0.74127	7153
dMRI	FA	JHU labels	Left medial lemniscus	0.564529	0.0413748	0.29669	0.76011	7153
dMRI	FA	JHU labels	Right inferior cerebellar peduncle	0.41685	0.0513344	0.29937	0.7228	7153
dMRI	FA	JHU labels	Left inferior cerebellar peduncle	0.431096	0.0443484	0.31616	0.73079	7153
dMRI	FA	JHU labels	Right superior cerebellar peduncle	0.598269	0.0399853	0.34337	0.807	7153
dMRI	FA	JHU labels	Left superior cerebellar peduncle	0.616306	0.0380724	0.35515	0.7761	7153
dMRI	FA	JHU labels	Right cerebral peduncle	0.681995	0.033605	0.44501	0.8328	7153
dMRI	FA	JHU labels	Left cerebral peduncle	0.693064	0.0332509	0.52201	0.85473	7153
dMRI	FA	JHU labels	Right anterior limb of internal capsule	0.574665	0.0306188	0.36575	0.73326	7153
dMRI	FA	JHU labels	Left anterior limb of internal capsule	0.562396	0.030172	0.37493	0.71666	7153
dMRI	FA	JHU labels	Right posterior limb of internal capsule	0.676325	0.0348536	0.45061	0.86346	7153
dMRI	FA	JHU labels	Left posterior limb of internal capsule	0.678412	0.035176	0.49591	0.88573	7153
dMRI	FA	JHU labels	Right retrolenticular part of internal capsule	0.582717	0.0293964	0.45893	0.73133	7153
dMRI	FA	JHU labels	Left retrolenticular part of internal capsule	0.591952	0.0297141	0.42548	0.76427	7153
dMRI	FA	JHU labels	Right anterior corona radiata	0.459233	0.0297646	0.32622	0.63424	7153
dMRI	FA	JHU labels	Left anterior corona radiata	0.460471	0.0291537	0.3114	0.6591	7153
dMRI	FA	JHU labels	Right superior corona radiata	0.488003	0.0328106	0.37848	0.67306	7153
dMRI	FA	JHU labels	Left superior corona radiata	0.494628	0.0320504	0.37351	0.7064	7153
dMRI	FA	JHU labels	Right posterior corona radiata	0.494642	0.0298782	0.38799	0.64741	7153
dMRI	FA	JHU labels	Left posterior corona radiata	0.487122	0.0308717	0.33416	0.67388	7153
dMRI	FA	JHU labels	Right posterior thalamic radiation	0.612688	0.033324	0.45611	0.74952	7153
dMRI	FA	JHU labels	Left posterior thalamic radiation	0.605739	0.0334555	0.42961	0.75961	7153
dMRI	FA	JHU labels	Right sagittal stratum	0.542193	0.0302167	0.44384	0.68381	7153
dMRI	FA	JHU labels	Left sagittal stratum	0.534461	0.0316628	0.39777	0.69101	7153
dMRI	FA	JHU labels	Right external capsule	0.442955	0.0261194	0.32698	0.57219	7153
dMRI	FA	JHU labels	Left external capsule	0.45462	0.0269846	0.32753	0.61537	7153
dMRI	FA	JHU labels	Right cingulum, cingulate gyrus	0.462792	0.0344469	0.31389	0.62431	7153
dMRI	FA	JHU labels	Left cingulum, cingulate gyrus	0.536931	0.0365128	0.37367	0.75234	7153
dMRI	FA	JHU labels	Right cingulum, hippocampus	0.506249	0.0444518	0.3428	0.73716	7153
dMRI	FA	JHU labels	Left cingulum, hippocampus	0.482953	0.0427487	0.34789	0.71779	7153
dMRI	FA	JHU labels	Right fornix cres + stria terminalis	0.550511	0.0342813	0.40356	0.726	7153
dMRI	FA	JHU labels	Left fornix cres + stria terminalis	0.546493	0.0351204	0.37451	0.73919	7153
dMRI	FA	JHU labels	Right superior longitudinal fasciculus	0.50374	0.0304622	0.36203	0.65236	7153
dMRI	FA	JHU labels	Left superior longitudinal fasciculus	0.498926	0.0290232	0.32368	0.65784	7153
dMRI	FA	JHU labels	Right superior fronto-occipital fasciculus	0.464705	0.0440733	0.24582	0.73324	7153
dMRI	FA	JHU labels	Left superior fronto-occipital fasciculus	0.468017	0.0457647	0.29524	0.70589	7153
dMRI	FA	JHU labels	Right uncinate fasciculus	0.543563	0.043228	0.35131	0.75293	7153
dMRI	FA	JHU labels	Left uncinate fasciculus	0.538217	0.0498293	0.29132	1.0094	7153
dMRI	FA	JHU labels	Right tapetum	0.589014	0.0492113	0.37105	0.82423	7153
dMRI	FA	JHU labels	Left tapetum	0.563012	0.0498143	0.32179	0.75814	7153
rsfMRI	Amp	group-ICA	dVN	29.1032	14.4038	3.7238	98.1279	6283
rsfMRI	Amp	group-ICA	aDMN	51.0312	15.7289	10.8326	113.053	6283
rsfMRI	Amp	group-ICA	lFPN	51.6388	14.723	7.619	114.65	6283
rsfMRI	Amp	group-ICA	rFPN	48.6463	14.345	5.5037	100.825	6283
rsfMRI	Amp	group-ICA	pDMN	47.9745	14.653	6.099	104.613	6283
rsfMRI	Amp	group-ICA	pSMN	46.1555	13.7263	4.1687	109.75	6283
rsfMRI	Amp	group-ICA	lVN	28.0444	13.6476	4.1794	78.8048	6283
rsfMRI	Amp	group-ICA	dATN	48.8751	14.1169	7.3481	101.835	6283
rsfMRI	Amp	group-ICA	dSMN	29.2274	10.1973	4.1346	90.3696	6283
rsfMRI	Amp	group-ICA	dATN2	32.3398	9.51017	3.3315	82.0493	6283
rsfMRI	Amp	group-ICA	vATN	36.3309	10.2972	7.2915	77.7409	6283
rsfMRI	Amp	group-ICA	pDMN2	46.2545	14.5422	5.8605	96.8016	6283
rsfMRI	Amp	group-ICA	SAN	37.0961	10.4942	6.3028	77.7471	6283
rsfMRI	Amp	group-ICA	AN	36.6029	13.4771	9.3327	104.616	6283
rsfMRI	Amp	group-ICA	aSMN	23.153	8.19518	4.9283	61.8453	6283
rsfMRI	Amp	group-ICA	pVN	23.5075	12.6691	2.5749	90.6843	6283
rsfMRI	Amp	group-ICA	SCN	12.1728	3.84112	2.5308	35.3196	6283
rsfMRI	Amp	group-ICA	CBN	15.2439	4.55332	3.6277	52.9188	6283
rsfMRI	FC	group-ICA	aDMN-dVN	-0.265285	1.50045	-5.3664	6.893	6283
rsfMRI	FC	group-ICA	lFPN-dVN	-1.1708	1.4585	-6.8477	4.7575	6283
rsfMRI	FC	group-ICA	lFPN-aDMN	2.15905	1.63642	-4.6007	9.0037	6283
rsfMRI	FC	group-ICA	rFPN-dVN	-1.72222	1.43173	-8.7563	3.8214	6283
rsfMRI	FC	group-ICA	rFPN-aDMN	-0.690949	1.52701	-6.7566	6.8393	6283
rsfMRI	FC	group-ICA	rFPN-lFPN	0.466855	1.64982	-7.1833	6.7955	6283
rsfMRI	FC	group-ICA	pDMN-dVN	0.317752	1.54733	-5.0151	7.5392	6283
rsfMRI	FC	group-ICA	pDMN-aDMN	1.24684	1.59632	-5.5186	7.9573	6283
rsfMRI	FC	group-ICA	pDMN-lFPN	0.935212	1.48083	-4.7785	8.0644	6283
rsfMRI	FC	group-ICA	pDMN-rFPN	0.200918	1.45785	-7.7574	6.486	6283
rsfMRI	FC	group-ICA	pSMN-dVN	-0.901219	1.44092	-6.5535	4.5101	6283
rsfMRI	FC	group-ICA	pSMN-aDMN	-2.67249	1.60286	-9.5311	2.9616	6283
rsfMRI	FC	group-ICA	pSMN-lFPN	-2.52881	1.54412	-8.4026	2.9357	6283
rsfMRI	FC	group-ICA	pSMN-rFPN	0.774338	1.54565	-4.6198	8.0844	6283
rsfMRI	FC	group-ICA	pSMN-pDMN	-1.14148	1.61963	-7.976	6.1847	6283
rsfMRI	FC	group-ICA	lVN-dVN	2.01593	2.36622	-7.0017	9.9376	6283
rsfMRI	FC	group-ICA	lVN-aDMN	-0.789548	1.44661	-7.485	5.0361	6283
rsfMRI	FC	group-ICA	lVN-lFPN	-1.54283	1.49332	-6.5334	4.9892	6283
rsfMRI	FC	group-ICA	lVN-rFPN	-1.61246	1.5461	-7.6753	5.3947	6283
rsfMRI	FC	group-ICA	lVN-pDMN	-1.28339	1.55858	-7.6199	5.0694	6283
rsfMRI	FC	group-ICA	lVN-pSMN	0.139257	1.55879	-5.4367	6.7557	6283
rsfMRI	FC	group-ICA	dATN-dVN	-0.493036	1.34315	-5.7716	5.6037	6283
rsfMRI	FC	group-ICA	dATN-aDMN	-2.48806	1.46435	-7.4708	5.149	6283
rsfMRI	FC	group-ICA	dATN-lFPN	0.790514	1.63408	-6.2183	8.2359	6283
rsfMRI	FC	group-ICA	dATN-rFPN	1.30289	1.46866	-5.4892	6.958	6283
rsfMRI	FC	group-ICA	dATN-pDMN	-0.46703	1.38093	-6.1358	6.142	6283
rsfMRI	FC	group-ICA	dATN-pSMN	0.870323	1.57531	-7.9775	7.7774	6283
rsfMRI	FC	group-ICA	dATN-lVN	-0.934088	1.45657	-6.2946	6.3437	6283
rsfMRI	FC	group-ICA	dSMN-dVN	0.661418	1.87691	-6.0918	7.6379	6283
rsfMRI	FC	group-ICA	dSMN-aDMN	0.00948559	1.4299	-5.4414	5.2058	6283
rsfMRI	FC	group-ICA	dSMN-lFPN	-0.96318	1.44575	-5.9218	5.0109	6283
rsfMRI	FC	group-ICA	dSMN-rFPN	-1.61283	1.34294	-6.4583	3.0255	6283
rsfMRI	FC	group-ICA	dSMN-pDMN	-0.909951	1.3887	-5.9931	5.4072	6283
rsfMRI	FC	group-ICA	dSMN-pSMN	-0.535173	1.48183	-6.5417	6.923	6283
rsfMRI	FC	group-ICA	dSMN-lVN	0.976539	1.79576	-6.0457	6.8509	6283
rsfMRI	FC	group-ICA	dSMN-dATN	-0.643968	1.32495	-5.233	4.9056	6283
rsfMRI	FC	group-ICA	dATN2-dVN	0.00375276	1.48757	-5.0227	5.8775	6283
rsfMRI	FC	group-ICA	dATN2-aDMN	-1.90493	1.4866	-7.94	3.3821	6283
rsfMRI	FC	group-ICA	dATN2-lFPN	-1.68702	1.41732	-7.2004	3.9442	6283
rsfMRI	FC	group-ICA	dATN2-rFPN	-0.340414	1.4831	-7.9669	5.2167	6283
rsfMRI	FC	group-ICA	dATN2-pDMN	-0.395941	1.46052	-5.685	5.723	6283
rsfMRI	FC	group-ICA	dATN2-pSMN	1.51468	1.72912	-4.9774	7.6123	6283
rsfMRI	FC	group-ICA	dATN2-lVN	0.805994	1.61846	-4.7965	7.0477	6283
rsfMRI	FC	group-ICA	dATN2-dATN	1.54407	1.43208	-4.0141	7.2415	6283
rsfMRI	FC	group-ICA	dATN2-dSMN	0.681211	1.73769	-5.7195	7.2353	6283
rsfMRI	FC	group-ICA	vATN-dVN	-0.512462	1.35614	-5.517	5.1006	6283
rsfMRI	FC	group-ICA	vATN-aDMN	1.34371	1.51495	-4.4866	7.0816	6283
rsfMRI	FC	group-ICA	vATN-lFPN	1.12635	1.55565	-6.8875	8.5305	6283
rsfMRI	FC	group-ICA	vATN-rFPN	-0.0804174	1.4201	-5.94	5.2017	6283
rsfMRI	FC	group-ICA	vATN-pDMN	-0.475039	1.43394	-6.5641	5.4459	6283
rsfMRI	FC	group-ICA	vATN-pSMN	-0.378696	1.54809	-5.5242	5.9658	6283
rsfMRI	FC	group-ICA	vATN-lVN	-0.204885	1.35603	-4.9512	5.2864	6283
rsfMRI	FC	group-ICA	vATN-dATN	-1.11499	1.51006	-6.4711	5.1724	6283
rsfMRI	FC	group-ICA	vATN-dSMN	-0.544515	1.32981	-5.8968	5.5013	6283
rsfMRI	FC	group-ICA	vATN-dATN2	-1.51876	1.41616	-6.4385	4.3085	6283
rsfMRI	FC	group-ICA	pDMN2-dVN	0.646448	1.42017	-5.0649	6.5927	6283
rsfMRI	FC	group-ICA	pDMN2-aDMN	0.958489	1.61867	-6.6461	7.9277	6283
rsfMRI	FC	group-ICA	pDMN2-lFPN	0.813657	1.46447	-6.197	8.0037	6283
rsfMRI	FC	group-ICA	pDMN2-rFPN	0.60261	1.35548	-4.678	6.2456	6283
rsfMRI	FC	group-ICA	pDMN2-pDMN	3.10319	1.52019	-2.7629	10.0599	6283
rsfMRI	FC	group-ICA	pDMN2-pSMN	-1.20308	1.52435	-8.2487	5.6333	6283
rsfMRI	FC	group-ICA	pDMN2-lVN	-0.914384	1.35877	-6.1526	4.6235	6283
rsfMRI	FC	group-ICA	pDMN2-dATN	-0.623055	1.37017	-5.9045	4.7838	6283
rsfMRI	FC	group-ICA	pDMN2-dSMN	-0.70616	1.33174	-5.3647	5.5912	6283
rsfMRI	FC	group-ICA	pDMN2-dATN2	-1.05857	1.32992	-5.7862	4.5447	6283
rsfMRI	FC	group-ICA	pDMN2-vATN	-0.0547426	1.38453	-7.1147	5.4508	6283
rsfMRI	FC	group-ICA	SAN-dVN	-0.62906	1.39803	-5.8867	4.5845	6283
rsfMRI	FC	group-ICA	SAN-aDMN	-1.28495	1.73904	-9.009	7.2586	6283
rsfMRI	FC	group-ICA	SAN-lFPN	-0.531904	1.50793	-7.6025	5.3307	6283
rsfMRI	FC	group-ICA	SAN-rFPN	0.636775	1.49844	-5.6137	7.7231	6283
rsfMRI	FC	group-ICA	SAN-pDMN	-1.55934	1.44008	-7.0624	6.196	6283
rsfMRI	FC	group-ICA	SAN-pSMN	2.06687	1.52489	-4.2424	8.4956	6283
rsfMRI	FC	group-ICA	SAN-lVN	-0.198464	1.49372	-5.576	4.8641	6283
rsfMRI	FC	group-ICA	SAN-dATN	0.0827367	1.40273	-5.1323	5.0226	6283
rsfMRI	FC	group-ICA	SAN-dSMN	-1.02223	1.40176	-6.9534	5.1214	6283
rsfMRI	FC	group-ICA	SAN-dATN2	-0.434606	1.4264	-6.4327	5.6181	6283
rsfMRI	FC	group-ICA	SAN-vATN	0.266265	1.45416	-5.2989	6.8737	6283
rsfMRI	FC	group-ICA	SAN-pDMN2	-0.811772	1.47709	-6.4392	4.7163	6283
rsfMRI	FC	group-ICA	AN-dVN	0.355279	1.46957	-5.834	6.1534	6283
rsfMRI	FC	group-ICA	AN-aDMN	-0.713592	1.51825	-5.6234	5.5107	6283
rsfMRI	FC	group-ICA	AN-lFPN	-1.94366	1.42319	-8.037	3.4911	6283
rsfMRI	FC	group-ICA	AN-rFPN	-0.677287	1.40278	-6.1007	6.041	6283
rsfMRI	FC	group-ICA	AN-pDMN	-1.45871	1.39944	-8.0263	5.8236	6283
rsfMRI	FC	group-ICA	AN-pSMN	1.92319	1.62826	-4.8602	8.2764	6283
rsfMRI	FC	group-ICA	AN-lVN	0.510097	1.58457	-5.4206	7.604	6283
rsfMRI	FC	group-ICA	AN-dATN	0.124277	1.40998	-5.0843	5.4677	6283
rsfMRI	FC	group-ICA	AN-dSMN	1.53459	1.65189	-4.3012	7.5895	6283
rsfMRI	FC	group-ICA	AN-dATN2	0.4176	1.55292	-5.4512	7.7953	6283
rsfMRI	FC	group-ICA	AN-vATN	-0.397219	1.50191	-6.0353	5.9282	6283
rsfMRI	FC	group-ICA	AN-pDMN2	-0.572398	1.36733	-6.0617	4.5065	6283
rsfMRI	FC	group-ICA	AN-SAN	-0.0182456	1.40195	-5.1897	6.4804	6283
rsfMRI	FC	group-ICA	aSMN-dVN	0.476075	1.54245	-5.052	6.2291	6283
rsfMRI	FC	group-ICA	aSMN-aDMN	-0.341091	1.33717	-5.1412	5.1456	6283
rsfMRI	FC	group-ICA	aSMN-lFPN	-0.582916	1.37128	-6.0677	4.926	6283
rsfMRI	FC	group-ICA	aSMN-rFPN	-1.10429	1.29909	-6.143	3.7768	6283
rsfMRI	FC	group-ICA	aSMN-pDMN	-0.459228	1.25168	-5.0141	4.7156	6283
rsfMRI	FC	group-ICA	aSMN-pSMN	-0.506362	1.3846	-6.1273	4.6855	6283
rsfMRI	FC	group-ICA	aSMN-lVN	0.591889	1.4992	-5.2783	6.6163	6283
rsfMRI	FC	group-ICA	aSMN-dATN	-0.153367	1.23358	-4.7705	5.017	6283
rsfMRI	FC	group-ICA	aSMN-dSMN	2.39077	2.04094	-5.2358	9.6107	6283
rsfMRI	FC	group-ICA	aSMN-dATN2	0.677988	1.59231	-4.7013	6.6532	6283
rsfMRI	FC	group-ICA	aSMN-vATN	-0.550098	1.27374	-5.8778	5.1552	6283
rsfMRI	FC	group-ICA	aSMN-pDMN2	-0.288256	1.23928	-5.5094	4.6509	6283
rsfMRI	FC	group-ICA	aSMN-SAN	-1.06743	1.30561	-6.0722	4.7827	6283
rsfMRI	FC	group-ICA	aSMN-AN	1.20376	1.51121	-5.1788	7.0186	6283
rsfMRI	FC	group-ICA	pVN-dVN	2.79656	2.54551	-7.8761	11.3726	6283
rsfMRI	FC	group-ICA	pVN-aDMN	0.25489	1.50638	-4.5036	6.1487	6283
rsfMRI	FC	group-ICA	pVN-lFPN	-0.0448616	1.60492	-5.9224	6.1071	6283
rsfMRI	FC	group-ICA	pVN-rFPN	-0.813215	1.5116	-6.7006	4.8344	6283
rsfMRI	FC	group-ICA	pVN-pDMN	0.265962	1.5997	-5.0145	7.6673	6283
rsfMRI	FC	group-ICA	pVN-pSMN	-0.998373	1.46743	-6.3163	5.0372	6283
rsfMRI	FC	group-ICA	pVN-lVN	0.795015	2.60715	-9.8944	9.0552	6283
rsfMRI	FC	group-ICA	pVN-dATN	0.219716	1.41391	-5.4695	6.1343	6283
rsfMRI	FC	group-ICA	pVN-dSMN	0.467542	1.58124	-5.6843	7.334	6283
rsfMRI	FC	group-ICA	pVN-dATN2	0.0897884	1.40473	-4.8147	5.8169	6283
rsfMRI	FC	group-ICA	pVN-vATN	-0.626982	1.32992	-5.6252	4.6915	6283
rsfMRI	FC	group-ICA	pVN-pDMN2	0.15401	1.41034	-5.2207	5.754	6283
rsfMRI	FC	group-ICA	pVN-SAN	-0.841909	1.33824	-6.1715	4.1321	6283
rsfMRI	FC	group-ICA	pVN-AN	-0.305296	1.46399	-6.5375	5.7839	6283
rsfMRI	FC	group-ICA	pVN-aSMN	0.458209	1.37337	-5.0833	5.5673	6283
rsfMRI	FC	group-ICA	SCN-dVN	-0.335488	1.432	-5.8947	5.4902	6283
rsfMRI	FC	group-ICA	SCN-aDMN	0.607702	1.44248	-5.2933	6.876	6283
rsfMRI	FC	group-ICA	SCN-lFPN	-0.221359	1.44015	-5.7206	5.8893	6283
rsfMRI	FC	group-ICA	SCN-rFPN	-0.138029	1.37179	-5.3572	4.6908	6283
rsfMRI	FC	group-ICA	SCN-pDMN	0.0152404	1.32682	-5.5813	4.3427	6283
rsfMRI	FC	group-ICA	SCN-pSMN	0.221998	1.44524	-6.4042	5.2134	6283
rsfMRI	FC	group-ICA	SCN-lVN	-0.539968	1.43752	-6.6891	4.8235	6283
rsfMRI	FC	group-ICA	SCN-dATN	-0.488785	1.33304	-5.0032	4.6812	6283
rsfMRI	FC	group-ICA	SCN-dSMN	-0.841299	1.55106	-7.0029	4.6706	6283
rsfMRI	FC	group-ICA	SCN-dATN2	-0.583758	1.46397	-6.3685	4.7997	6283
rsfMRI	FC	group-ICA	SCN-vATN	-0.066077	1.35795	-4.8207	5.5671	6283
rsfMRI	FC	group-ICA	SCN-pDMN2	-0.42843	1.30533	-5.1715	4.5599	6283
rsfMRI	FC	group-ICA	SCN-SAN	0.254031	1.37921	-5.0887	6.1032	6283
rsfMRI	FC	group-ICA	SCN-AN	-0.590676	1.62086	-6.8986	5.7537	6283
rsfMRI	FC	group-ICA	SCN-aSMN	-1.15234	1.47176	-6.6678	3.798	6283
rsfMRI	FC	group-ICA	SCN-pVN	-0.208496	1.38966	-5.7575	5.5826	6283
rsfMRI	FC	group-ICA	CBN-dVN	-0.0510175	1.45617	-6.2621	5.587	6283
rsfMRI	FC	group-ICA	CBN-aDMN	-0.244621	1.5264	-6.7536	5.1954	6283
rsfMRI	FC	group-ICA	CBN-lFPN	-1.20831	1.49575	-5.9237	5.5087	6283
rsfMRI	FC	group-ICA	CBN-rFPN	-1.33092	1.43093	-6.7505	4.1317	6283
rsfMRI	FC	group-ICA	CBN-pDMN	-1.43464	1.54468	-7.2212	5.1174	6283
rsfMRI	FC	group-ICA	CBN-pSMN	-0.547485	1.49662	-7.3748	5.7139	6283
rsfMRI	FC	group-ICA	CBN-lVN	0.424583	1.53364	-5.0585	6.1925	6283
rsfMRI	FC	group-ICA	CBN-dATN	-0.911725	1.42858	-6.5032	6.1997	6283
rsfMRI	FC	group-ICA	CBN-dSMN	1.06069	1.72618	-5.7988	6.8787	6283
rsfMRI	FC	group-ICA	CBN-dATN2	-0.569796	1.489	-6.1055	5.9999	6283
rsfMRI	FC	group-ICA	CBN-vATN	-1.04776	1.35489	-7.6222	4.3444	6283
rsfMRI	FC	group-ICA	CBN-pDMN2	-1.18136	1.38092	-6.6322	4.3187	6283
rsfMRI	FC	group-ICA	CBN-SAN	0.133077	1.385	-6.8249	5.5972	6283
rsfMRI	FC	group-ICA	CBN-AN	0.146936	1.5524	-5.5285	6.3177	6283
rsfMRI	FC	group-ICA	CBN-aSMN	0.366001	1.51275	-5.7809	5.8175	6283
rsfMRI	FC	group-ICA	CBN-pVN	-0.0804406	1.48367	-6.4338	5.4906	6283
rsfMRI	FC	group-ICA	CBN-SCN	0.468327	1.55998	-5.3188	6.9277	6283
rsfMRI	ReHo	AAL	Left precental gyrus	0.344471	0.250449	-0.51117	1.9277	6283
rsfMRI	ReHo	AAL	Right precental gyrus	0.406055	0.296351	-0.60915	2.0289	6283
rsfMRI	ReHo	AAL	Left superior frontal gyrus, dorsolateral	0.557722	0.269231	-0.56947	1.3836	6283
rsfMRI	ReHo	AAL	Right superior frontal gyrus, dorsolateral	0.514634	0.235945	-0.3662	1.4161	6283
rsfMRI	ReHo	AAL	Left superior frontal gyrus, orbital	-0.533039	0.266031	-1.377	1.0514	6283
rsfMRI	ReHo	AAL	Right superior frontal gyrus, orbital	-0.470336	0.274883	-1.6076	1.1201	6283
rsfMRI	ReHo	AAL	Left middle frontal gyrus, dorsolateral	0.723907	0.276612	-0.37988	1.7233	6283
rsfMRI	ReHo	AAL	Right middle frontal gyrus, dorsolateral	0.77614	0.276131	-0.41086	1.6149	6283
rsfMRI	ReHo	AAL	Left middle frontal gyrus, orbital	-0.116131	0.365327	-1.2928	1.7088	6283
rsfMRI	ReHo	AAL	Right middle frontal gyrus, orbital	-0.115722	0.389599	-1.301	1.7225	6283
rsfMRI	ReHo	AAL	Left inferior frontal gyrus, opercular	0.405285	0.273995	-0.67572	1.8645	6283
rsfMRI	ReHo	AAL	Right inferior frontal gyrus, opercular	0.457706	0.26485	-0.69646	1.6656	6283
rsfMRI	ReHo	AAL	Left inferior frontal gyrus, triangular	0.592531	0.280674	-0.45533	1.7878	6283
rsfMRI	ReHo	AAL	Right inferior frontal gyrus, triangular	0.396738	0.25911	-0.68036	1.4517	6283
rsfMRI	ReHo	AAL	Left inferior frontal gyrus, orbital	-0.0319662	0.276139	-1.2136	0.96239	6283
rsfMRI	ReHo	AAL	Right inferior frontal gyrus, orbital	-0.0320654	0.271693	-1.0113	1.0902	6283
rsfMRI	ReHo	AAL	Left Rolandic operculum	0.0575543	0.291242	-0.93417	1.6946	6283
rsfMRI	ReHo	AAL	Right Rolandic operculum	0.219202	0.292668	-0.77847	1.7413	6283
rsfMRI	ReHo	AAL	Left supplementary motor area	0.39214	0.241625	-0.7184	1.4412	6283
rsfMRI	ReHo	AAL	Right supplementary motor area	0.297737	0.244918	-0.73472	1.3197	6283
rsfMRI	ReHo	AAL	Left olfactory cortex	-0.750674	0.272316	-1.7836	0.76344	6283
rsfMRI	ReHo	AAL	Right olfactory cortex	-0.76279	0.248939	-1.678	0.55076	6283
rsfMRI	ReHo	AAL	Left superior frontal gyrus, medial	0.648254	0.339141	-0.75796	2.021	6283
rsfMRI	ReHo	AAL	Right superior frontal gyrus, medial	0.609413	0.346561	-0.90461	1.8361	6283
rsfMRI	ReHo	AAL	Left superior frontal gyrus, medial orbital	0.135179	0.445688	-1.4863	1.8556	6283
rsfMRI	ReHo	AAL	Right superior frontal gyrus, medial orbital	-0.0203775	0.378957	-1.3749	1.6511	6283
rsfMRI	ReHo	AAL	Left gyrus rectus	-0.855859	0.29512	-1.7744	0.74055	6283
rsfMRI	ReHo	AAL	Right gyrus rectus	-0.941792	0.279035	-1.7536	0.71304	6283
rsfMRI	ReHo	AAL	Left insula	-0.0885289	0.25535	-0.84319	1.3014	6283
rsfMRI	ReHo	AAL	Right insula	0.00837938	0.26323	-0.8515	1.1054	6283
rsfMRI	ReHo	AAL	Left anterior cingulate cortex	0.263272	0.324384	-0.79935	1.41	6283
rsfMRI	ReHo	AAL	Right anterior cingulate cortex	0.235177	0.298198	-0.76904	1.4192	6283
rsfMRI	ReHo	AAL	Left mid-cingulate cortex	0.29343	0.224677	-0.43123	1.4572	6283
rsfMRI	ReHo	AAL	Right mid-cingulate cortex	0.343373	0.22286	-0.42792	1.735	6283
rsfMRI	ReHo	AAL	Left posterior cingulate cortex	0.567709	0.402276	-0.74154	2.0744	6283
rsfMRI	ReHo	AAL	Right posterior cingulate cortex	0.0983623	0.37288	-1.178	1.7539	6283
rsfMRI	ReHo	AAL	Left hippocampus	-0.557507	0.201021	-1.2421	1.1135	6283
rsfMRI	ReHo	AAL	Right hippocampus	-0.574642	0.190413	-1.1969	0.59549	6283
rsfMRI	ReHo	AAL	Left parahippocampal gyrus	-0.709011	0.190761	-1.3887	0.24548	6283
rsfMRI	ReHo	AAL	Right parahippocampal gyrus	-0.658177	0.190459	-1.5416	0.22826	6283
rsfMRI	ReHo	AAL	Left amygdala	-0.420198	0.331837	-1.3964	1.265	6283
rsfMRI	ReHo	AAL	Right amygdala	-0.454105	0.306296	-1.4133	0.95661	6283
rsfMRI	ReHo	AAL	Left calcarine cortex	0.775038	0.42123	-0.46478	2.1788	6283
rsfMRI	ReHo	AAL	Right calcarine cortex	0.688819	0.461642	-0.72828	2.1098	6283
rsfMRI	ReHo	AAL	Left cuneus	0.846491	0.394491	-1.4093	2.1823	6283
rsfMRI	ReHo	AAL	Right cuneus	0.800301	0.415467	-1.0066	2.1013	6283
rsfMRI	ReHo	AAL	Left lingual gyrus	0.416091	0.437557	-0.74237	1.7202	6283
rsfMRI	ReHo	AAL	Right lingual gyrus	0.404938	0.430678	-0.82395	1.6658	6283
rsfMRI	ReHo	AAL	Left superior occipital gyrus	0.432663	0.366802	-0.91514	1.7934	6283
rsfMRI	ReHo	AAL	Right superior occipital gyrus	0.455832	0.369885	-0.80373	1.7118	6283
rsfMRI	ReHo	AAL	Left middle occipital gyrus	0.495788	0.263218	-0.39903	1.5068	6283
rsfMRI	ReHo	AAL	Right middle occipital gyrus	0.541177	0.308956	-0.57662	1.6153	6283
rsfMRI	ReHo	AAL	Left inferior occipital gyrus	0.194891	0.38216	-1.0946	2.1757	6283
rsfMRI	ReHo	AAL	Right inferior occipital gyrus	0.213565	0.41216	-0.98175	2.2201	6283
rsfMRI	ReHo	AAL	Left fusiform gyrus	-0.313305	0.222835	-1.0224	0.73653	6283
rsfMRI	ReHo	AAL	Right fusiform gyrus	-0.290577	0.24649	-1.0023	0.82532	6283
rsfMRI	ReHo	AAL	Left postcentral gyrus	0.498475	0.400268	-0.54511	1.9868	6283
rsfMRI	ReHo	AAL	Right postcentral gyrus	0.509645	0.403347	-0.6505	2.4582	6283
rsfMRI	ReHo	AAL	Left superior parietal lobule	0.582319	0.309944	-0.67616	1.8909	6283
rsfMRI	ReHo	AAL	Right superior parietal lobule	0.681736	0.336479	-0.60942	2.0168	6283
rsfMRI	ReHo	AAL	Left inferior parietal lobule, but supramarginal and angular gyri	0.879678	0.272992	-0.34801	2.1053	6283
rsfMRI	ReHo	AAL	Right inferior parietal lobule, but supramarginal and angular gyri	1.0757	0.330987	-0.47316	2.6604	6283
rsfMRI	ReHo	AAL	Left supramarginal gyrus	0.560394	0.309187	-0.42623	2.22	6283
rsfMRI	ReHo	AAL	Right supramarginal gyrus	0.773636	0.305665	-0.41433	2.3151	6283
rsfMRI	ReHo	AAL	Left angular gyrus	1.05102	0.398516	-0.46611	2.5525	6283
rsfMRI	ReHo	AAL	Right angular gyrus	1.08476	0.349113	-0.25833	2.3753	6283
rsfMRI	ReHo	AAL	Left precuneus	0.827014	0.255453	-0.218	2.0418	6283
rsfMRI	ReHo	AAL	Right precuneus	0.889034	0.287524	-0.38532	1.9078	6283
rsfMRI	ReHo	AAL	Left paracentral lobule	0.229634	0.455982	-0.86989	1.9244	6283
rsfMRI	ReHo	AAL	Right paracentral lobule	0.33083	0.491978	-0.90401	2.2292	6283
rsfMRI	ReHo	AAL	Left caudate	-0.337863	0.267234	-1.1418	0.83368	6283
rsfMRI	ReHo	AAL	Right caudate	-0.329571	0.263116	-1.1332	0.99873	6283
rsfMRI	ReHo	AAL	Left putamen	-0.1819	0.360293	-1.1298	1.3515	6283
rsfMRI	ReHo	AAL	Right putamen	-0.203436	0.333654	-1.0913	1.3087	6283
rsfMRI	ReHo	AAL	Left pallidum	-0.494726	0.277255	-1.2529	1.0436	6283
rsfMRI	ReHo	AAL	Right pallidum	-0.518097	0.271003	-1.3542	1.1105	6283
rsfMRI	ReHo	AAL	Left thalamus	-0.4859	0.269279	-1.1817	1.3282	6283
rsfMRI	ReHo	AAL	Right thalamus	-0.464606	0.270597	-1.1248	0.96328	6283
rsfMRI	ReHo	AAL	Left Heschl gyrus	0.0908825	0.453677	-1.1069	1.8345	6283
rsfMRI	ReHo	AAL	Right Heschl gyrus	0.102503	0.469681	-1.201	2.1584	6283
rsfMRI	ReHo	AAL	Left superior temporal gyrus	0.142539	0.309132	-0.89029	1.5892	6283
rsfMRI	ReHo	AAL	Right superior temporal gyrus	0.204638	0.265275	-0.75305	1.4086	6283
rsfMRI	ReHo	AAL	Left temporal pole, superior temporal gyrus	-0.262662	0.288585	-1.1888	0.99704	6283
rsfMRI	ReHo	AAL	Right temporal pole, superior temporal gyrus	-0.252153	0.277315	-1.2184	1.1358	6283
rsfMRI	ReHo	AAL	Left middle temporal gyrus	0.349456	0.218079	-0.55576	1.4253	6283
rsfMRI	ReHo	AAL	Right middle temporal gyrus	0.430169	0.20703	-0.73716	1.4101	6283
rsfMRI	ReHo	AAL	Left temporal pole, middle temporal gyrus	-0.530878	0.297315	-1.5346	0.74342	6283
rsfMRI	ReHo	AAL	Right temporal pole, middle temporal gyrus	-0.427446	0.272624	-1.2828	1.0168	6283
rsfMRI	ReHo	AAL	Left inferior temporal gyrus	-0.519894	0.239863	-1.2813	0.45412	6283
rsfMRI	ReHo	AAL	Right inferior temporal gyrus	-0.345906	0.245257	-1.2461	0.62742	6283
rsfMRI	ReHo	SUIT	Left cerebellum I-IV	-0.557655	0.289621	-1.3403	1.0975	6283
rsfMRI	ReHo	SUIT	Right cerebellum I-IV	-0.58621	0.278011	-1.3787	1.0983	6283
rsfMRI	ReHo	SUIT	Left cerebellum V	-0.332407	0.297254	-1.2261	1.1452	6283
rsfMRI	ReHo	SUIT	Right cerebellum V	-0.329366	0.313855	-1.1253	1.473	6283
rsfMRI	ReHo	SUIT	Left cerebellum VI	-0.155375	0.249665	-0.93941	0.99815	6283
rsfMRI	ReHo	SUIT	Cerebellar vermis VI	-0.26923	0.393951	-1.4049	1.8772	6283
rsfMRI	ReHo	SUIT	Right cerebellum VI	-0.137945	0.260985	-0.92445	1.3855	6283
rsfMRI	ReHo	SUIT	Left cerebellum crus I	-0.071999	0.293561	-1.074	0.96619	6283
rsfMRI	ReHo	SUIT	Cerebellum vermis crus I	-0.155896	0.641892	-1.9699	2.6887	6283
rsfMRI	ReHo	SUIT	Right cerebellar crus I	0.00571659	0.320456	-1.2667	1.4097	6283
rsfMRI	ReHo	SUIT	Left cerebellum crus II	-0.106222	0.27208	-1.261	0.9566	6283
rsfMRI	ReHo	SUIT	Cerebellar vermis crus II	-0.259539	0.442984	-1.6356	2.2062	6283
rsfMRI	ReHo	SUIT	Right cerebellum crus II	-0.000143687	0.299087	-1.2993	1.3208	6283
rsfMRI	ReHo	SUIT	Left cerebellum VIIb	-0.257532	0.320746	-1.6184	1.0057	6283
rsfMRI	ReHo	SUIT	Cerebellar vermis VIIb	-0.569972	0.419121	-1.7161	1.8405	6283
rsfMRI	ReHo	SUIT	Right cerebellum VIIb	-0.196242	0.331998	-1.7165	0.96556	6283
rsfMRI	ReHo	SUIT	Left cerebellum VIIIa	-0.292675	0.385268	-1.7304	1.0776	6283
rsfMRI	ReHo	SUIT	Cerebellar vermis VIIIa	-0.450232	0.344041	-1.6564	1.6306	6283
rsfMRI	ReHo	SUIT	Right cerebellum VIIIa	-0.25572	0.37801	-1.868	1.0736	6283
rsfMRI	ReHo	SUIT	Left cerebellum VIIIb	-0.575084	0.318298	-1.9746	1.0388	6283
rsfMRI	ReHo	SUIT	Cerebellar vermis VIIIb	-0.242898	0.418299	-1.6715	1.5936	6283
rsfMRI	ReHo	SUIT	Right cerebellum VIIIb	-0.555078	0.322795	-1.7869	0.74847	6283
rsfMRI	ReHo	SUIT	Left cerebellum IX	-0.677131	0.249836	-1.6311	0.85391	6283
rsfMRI	ReHo	SUIT	Cerebellar vermis IX	-0.498439	0.369624	-1.8298	1.57	6283
rsfMRI	ReHo	SUIT	Right cerebellum IX	-0.667284	0.253996	-1.5828	0.90477	6283
rsfMRI	ReHo	SUIT	Left cerebellum X	-0.857951	0.334722	-1.9745	0.57263	6283
rsfMRI	ReHo	SUIT	Cerebellar vermis X	-0.729119	0.480898	-2.0126	1.879	6283
rsfMRI	ReHo	SUIT	Right cerebellum X	-0.806177	0.375811	-1.944	0.93423	6283
rsfMRI	ReHo	SUIT	Left cerebellar dentate nucleus	-0.83692	0.263174	-1.6104	1.1727	6283
rsfMRI	ReHo	SUIT	Right cerebellar dentate nucleus	-0.847485	0.271116	-1.58	1.7746	6283
rsfMRI	ReHo	SUIT	Left cerebellar interposed nucleus	-0.84429	0.371397	-1.8064	1.497	6283
rsfMRI	ReHo	SUIT	Right cerebellar interposed nucleus	-0.818059	0.386582	-1.8629	1.8183	6283
rsfMRI	ReHo	SUIT	Left cerebellar fastigial nucleus	-0.976603	0.475937	-2.3492	2.7708	6283
rsfMRI	ReHo	SUIT	Right cerebellar fastigial nucleus	-0.995109	0.479711	-2.306	2.3573	6283
Abbreviations: AAL, automated anatomical labeling atlas; aDMN, anterior default-mode network; Amp, amplitude; AN, auditory network; aSMN, anterior sensorimotor network; CBN, cerebellar network; CT, cortical thickness; dATN, dorsal attentional network; DKT, Desikan-Killiany-Tourville atlas; dMRI, diffusion MRI; dSMN, dorsal sensorimotor network; dVN, dorsal visual network; FA, fractional anisotrop…

## Sheet: TableS2
Table S2. The included environmental exposures.
Environmental exposure	Category	Data source	Raw data			Sampling data distribution						Sample size
			Time span	Temporal resolution	Spatial resolution	Temporal resolution	Spatial resolution	Mean	SD	Minimum	Maximum
NDBI	Time-varying	GEE	1986-2019	16 days	30 m	Year	1 km	-0.07	0.06	-0.34	0.09	5851
NDVI	Time-varying	GEE	1986-2019	16 days	30 m	Year	1 km	0.24	0.1	-0.01	0.62	5851
NL	Time-varying	GEE	1992-2013	Year	924 m	Year	1 km	27.74	19.33	0	63	5851
Population count (people per grid-cell)	Time-varying	GEE	2000-2020	Year	92.4 m	Year	1 km	42.15	50	0	397.14	5851
PDSI	Time-varying	GEE	1958-present	Month	4.625 km	Year	1 km	-1.17	1.03	-3.75	2.11	5851
Precipitation (mm/year)	Time-varying	GEE	1958-present	Month	4.625 km	Year	1 km	811.59	372.9	42.36	2753.18	5851
Wind speed (m/s)	Time-varying	GEE	1958-present	Month	4.625 km	Year	1 km	2.37	0.48	1.18	4.52	5851
Surface pressure (Pa)	Time-varying	GEE	1979-present	6-hour	22.2 km	Year	1 km	97993.4	5523.38	67329.9	102213	5851
Humidity (Mass-fraction)	Time-varying	GEE	1979-present	6-hour	22.2 km	Year	1 km	0.01	0	0	0.02	5851
Temperature (K)	Time-varying	GEE	1979-present	6-hour	22.2 km	Year	1 km	287.01	3.55	271.28	298.78	5851
TD (K)	Time-varying	GEE	1979-present	Year	22.2 km	Year	1 km	27.45	5.76	7.92	45.03	5851
PM2.5 (ug/m3)	Time-varying	SEDAC	1998 - 2016	Year	1.1 km	Year	1 km	46.88	15.27	5.36	89.73	5851
NO2 (parts per billion)	Time-varying	SEDAC	1997 - 2011	Year	11 km	Year	1 km	3.71	2.41	0.04	25.97	5849
Bare-land%	Time-varying	CLUD-A	1980-2015	Year	30 m	Year	1 km	0.16	1.63	0	47.56	5851
Cropland%	Time-varying	CLUD-A	1980-2015	Year	30 m	Year	1 km	43.38	27.01	0	99.17	5851
Grassland%	Time-varying	CLUD-A	1980-2015	Year	30 m	Year	1 km	3.03	8.73	0	99.07	5851
Forest%	Time-varying	CLUD-A	1980-2015	Year	30 m	Year	1 km	4.65	10.96	0	86.98	5851
Scrub-land%	Time-varying	CLUD-A	1980-2015	Year	30 m	Year	1 km	0.9	4.47	0	74.6	5851
Built-up%	Time-varying	CLUD-A	1980-2015	Year	30 m	Year	1 km	45.01	29.14	0	100	5851
Water body%	Time-varying	CLUD-A	1980-2015	Year	30 m	Year	1 km	2.64	5.45	0	73.66	5851
LUI	Time-varying	CLUD-A	1980-2015	Year	30 m	Year	1 km	332.8	40.03	105.4	400	5851
Altitude of birth place (m)	Time-invariant	GEE	-	-	90 m	-	1 km	241.52	433.36	-2.14	3193.32	5851
Longitude of birth place (°E)	Time-invariant	WGS84	Question					114.79	5.59	75.99	132.98	5851
Latitude of birth place (°N)	Time-invariant	WGS84						34.31	4.88	18.25	52.93	5851
Urbanicity score	Time-invariant	Paper-based questionnaires	Where and how long had you lived in before the age of 18?					35.03	13.99	18	54	7106
Spring born	Time-invariant	Paper-based questionnaires	What season were you born in? (Spring: from March to May)					Yes = 1 (n = 1,616) and No = 0 (n = 5,657)				7273
Summer born	Time-invariant	Paper-based questionnaires	What season were you born in? (Summer: from June to August)					Yes = 1 (n = 1,644) and No = 0 (n = 5,629)				7273
Autumn born	Time-invariant	Paper-based questionnaires	What season were you born in? (Autumn: from September to November)					Yes = 1 (n = 2,040) and No = 0 (n = 5,233)				7273
Winter born	Time-invariant	Paper-based questionnaires	What season were you born in? (Winter: from December to February)					Yes = 1 (n = 1,973) and No = 0 (n = 5,300)				7273
Education years (years)	Time-invariant	Paper-based questionnaires	How many years of education do you have?					16.48	1.98	9	24	7225
Father age at birth (years)	Time-invariant	Paper-based questionnaires	How old was your father when you were born?					26.82	4.21	17	51	7043
Mother age at birth (years)	Time-invariant	Paper-based questionnaires	How old was your mother when you were born?					25.68	3.84	16	44	7044
Only child	Time-invariant	Paper-based questionnaires	Are you an only child?					Yes = 1 (n = 2,641) and No = 0 (n = 4,545)				7186
Parental divorce	Time-invariant	Paper-based questionnaires	Were your parents divorced during your early life?					Yes = 1 (n = 267) and No = 0 (n = 6,915)				7182
Parental death	Time-invariant	Paper-based questionnaires	Did your natural parents die in the early years?					Yes = 1 (n = 165) and No = 0 (n = 7,016)				7181
CTQ-emotional abuse	Time-invariant	Paper-based questionnaires	Based on five related items in CTQ					6.14	1.7	5	25	7085
CTQ-physical abuse	Time-invariant	Paper-based questionnaires	Based on five related items in CTQ					5.47	1.24	5	21	7085
CTQ-sexual abuse	Time-invariant	Paper-based questionnaires	Based on five related items in CTQ					5.24	0.76	5	19	7085
CTQ-emotional neglect	Time-invariant	Paper-based questionnaires	Based on five related items in CTQ					7.85	3.47	5	25	7085
CTQ-physical neglect	Time-invariant	Paper-based questionnaires	Based on five related items in CTQ					6.36	2.09	5	18	7085
CTQ-sum	Time-invariant	Paper-based questionnaires	Sum score of CTQ					31.05	6.64	25	84	7085
Abbreviations: CLUD-A, annual China's land use/land cover dataset; CTQ, childhood trauma questionnaire; GEE, Google Earth Engine; LUI, land use intensity; NDBI, normalized difference built-up index; NDVI, normalized difference vegetation index; NL, nighttime lights; NO2, nitrogen dioxide; PDSI, Palmer drought severity index; PM, particular matter; SD, standard deviation; SEDAC, Social Economic Da…

## Sheet: TableS3
Table S3. Sample size for each statistical analysis.
Environmental exposure	Univariate analysis			Multivariate analysis			Sensitive period analysis
	sMRI	dMRI	rsfMRI	sMRI	dMRI	rsfMRI	sMRI	dMRI	rsfMRI
NDBI	5686	5665	5068	5558	5547	5006	5676	5655	5059
NDVI	5686	5665	5068				5676	5655	5059
NL	5686	5665	5068				3412	3404	3049
Population count	5686	5665	5068				668	662	609
PDSI	5686	5665	5068				5686	5665	5068
Precipitation	5686	5665	5068				5686	5665	5068
Wind speed	5686	5665	5068				5686	5665	5068
Surface pressure	5686	5665	5068				5686	5665	5068
Humidity	5686	5665	5068				5686	5665	5068
Temperature	5686	5665	5068				5686	5665	5068
TD	5686	5665	5068				5686	5665	5068
PM2.5	5686	5665	5068				603	597	546
NO2	5684	5663	5066				800	798	712
Bareland%	5686	5665	5068				5509	5488	4903
Cropland%	5686	5665	5068				5509	5488	4903
Grassland%	5686	5665	5068				5509	5488	4903
Forest%	5686	5665	5068				5509	5488	4903
Scrub-land%	5686	5665	5068				5509	5488	4903
Built-up%	5686	5665	5068				5509	5488	4903
Water body%	5686	5665	5068				5509	5488	4903
LUI	5686	5665	5068				5509	5488	4903
Altitude of birth place	5686	5665	5068				-	-	-
Longitude of birth place	5686	5665	5068				-	-	-
Latitude of birth place	5686	5665	5068				-	-	-
Urbanicity score	6876	6855	6106				-	-	-
Spring born	7039	7019	6270				-	-	-
Summer born	7039	7019	6270				-	-	-
Autumn born	7039	7019	6270				-	-	-
Winter born	7039	7019	6270				-	-	-
Education years	7011	6988	6244				-	-	-
Father age at birth	6817	6798	6059				-	-	-
Mother age at birth	6818	6799	6061				-	-	-
Only child	6956	6935	6191				-	-	-
Parental divorce	6952	6931	6187				-	-	-
Parental death	6951	6930	6187				-	-	-
CTQ-emotional abuse	6858	6836	6091				-	-	-
CTQ-physical abuse	6858	6836	6091				-	-	-
CTQ-sexual abuse	6858	6836	6091				-	-	-
CTQ-emotional neglect	6858	6836	6091				-	-	-
CTQ-physical neglect	6858	6836	6091				-	-	-
CTQ-sum	6858	6836	6091				-	-	-
Note: In the sensitive period analyses, NO2, PM2.5, and population count have much fewer samples (n < 500) with complete data of the first 18 years due to data missing for the earlier and/or later years of age (37.99% missing data for population count, 27.18% for PM2.5, and 26.00% for NO2). Thus, we have to remove several years of age in DLM analyses for the three exposures to ensure the sample s…

## Sheet: TableS4
Table S4. G × E interactions and variant-IDP pairs identified by univariate analyses.
Significant LD-independent G × E interactions (inflation-adjusted P < 5 × 10-8)																			Independent G × E interactions*	LD-independent variant-IDP pairs
No.	Brain IDP		Genetic variant									Exposure	Statistic
	Metric	Brain structure/network/connectivity	CHR	Variant	BP	REF	ALT	INFO	MAF	Band	A1		BETA	SE	T-value	P-value	N	Lambda GC
1	GMV	Cerebellar vermis crus II	1	rs151256311	190596980	CAT	C	0.95412	0.13531	1q31.1	C	NL	0.1556	0.027271	5.7057	1.22e-08	5686	1	1	1
2	GMV	Cerebellar vermis crus II	18	rs183587841	1360060	C	A	0.92425	0.055173	18p11.32	A	Education years	0.21726	0.038798	5.5998	2.42e-08	7011	1.0052	2	2
3	GMV	Cerebellar vermis IX	4	rs4834266	113278172	A	C	0.97236	0.12463	4q25	A	NL	0.15585	0.027815	5.603	3.08e-08	5686	1.0212	3	3
4	GMV	Cerebellar vermis VIIb	7	rs56912437:62933162:CAA:C	62933162	CAA	C	0.93749	0.19472	7q11.21	CAA	Forest%	0.13113	0.023842	5.5001	3.96e-08	5686	1	4	4
5	GMV	Cerebellar vermis VIIb	18	rs75496665	26301320	G	C	0.94914	0.053577	18q12.1	C	Wind speed	-0.24959	0.042861	-5.8233	6.09e-09	5686	1	5	5
8	GMV	Cerebellar vermis X	11	rs150388304	81117164	CCGTGTGTGTGTG	C	0.98452	0.060319	11q14.1	C	CTQ-physical neglect	-0.24194	0.038244	-6.3263	2.67e-10	6858	1	6	6
7	GMV	Cerebellar vermis X	11	rs12293209	41513740	T	G	0.99035	0.21937	11p12	T	LUI	-0.12534	0.021956	-5.7087	1.2e-08	5686	1	7	7
6	GMV	Cerebellar vermis X	11	rs12273007	41513704	A	G	0.99036	0.21937	11p12	A	Built-up%	-0.12029	0.021926	-5.4863	4.28e-08	5686	1
9	GMV	Cerebellum vermis crus I	3	rs138140744	43205461	G	A	0.95775	0.058035	3p22.1	A	Mothers age at birth	0.1914	0.034618	5.5289	3.34e-08	6818	1	8	8
10	GMV	Cerebellum vermis crus I	10	rs266076	44844381	G	A	0.97703	0.20784	10q11.21	G	Only child	0.11398	0.020683	5.5107	4.27e-08	6956	1.0093	9	9
11	GMV	Left angular gyrus	3	rs57646192:120527589:AT:A	120527589	AT	A	0.90368	0.12505	3q13.33	A	NDVI	-0.14582	0.026046	-5.5985	2.26e-08	5686	1	10	10
12	GMV	Left angular gyrus	12	rs17097002	46940981	G	A	0.94523	0.12341	12q13.11	A	Spring born	0.12744	0.022624	5.6326	2.45e-08	7039	1.0178	11	11
13	GMV	Left angular gyrus	20	rs6043331	15482102	A	G	0.95413	0.0606	20p12.1	A	Spring born	0.18789	0.031669	5.9328	4.28e-09	7039	1.0178	12	12
14	GMV	Left angular gyrus	21	rs4919919	43225490	G	A	0.97745	0.28475	21q22.3	G	Temperature	-0.10012	0.017962	-5.5742	3.07e-08	5686	1.0106	13	13
15	GMV	Left anterior cingulate cortex	19	rs112120887	46381103	G	A	1	0.073607	19q13.32	A	Longitude	0.16554	0.028201	5.87	1.39e-08	5686	1.0668	14	14
16	GMV	Left calcarine cortex	1	rs147012017	231782831	A	G	0.90925	0.23054	1q42.2	G	CTQ-physical abuse	0.11037	0.020026	5.5117	3.68e-08	6858	1	15	15
17	GMV	Left cerebellum crus I	1	rs505783	239929434	T	C	0.96655	0.20242	1q43	T	NL	-0.11312	0.020571	-5.4989	4.3e-08	5686	1.0048	16	16
18	GMV	Left cerebellum crus I	9	rs7019939	135841617	G	A	0.94538	0.18395	9q34.13	A	Grassland%	0.13911	0.024961	5.5732	2.62e-08	5686	1	17	17
19	GMV	Left cerebellum crus I	10	rs9663567	42410985	G	C	0.97699	0.3926	10q11.21	C	NO2	0.096996	0.017025	5.6972	1.28e-08	5684	1	18	18
20	GMV	Left cerebellum crus I	13	rs1146966	81902433	C	T	0.97553	0.18445	13q31.1	C	CTQ-physical neglect	-0.10647	0.019289	-5.5198	3.52e-08	6858	1	19	19
21	GMV	Left cerebellum crus II	8	rs60275617	143691634	A	G	0.96057	0.16337	8q24.3	G	NO2	0.13264	0.024114	5.5007	4.13e-08	5684	1.003	20	20
23	GMV	Left cerebellum crus II	12	rs12830189	86371700	T	C	0.99489	0.29094	12q21.31	C	Built-up%	-0.11107	0.019611	-5.6638	1.55e-08	5686	1	21	21
22	GMV	Left cerebellum crus II	12	rs73184592	86284026	A	T	0.94243	0.27901	12q21.31	T	Cropland%	0.11296	0.020346	5.5518	3.16e-08	5686	1.0043
24	GMV	Left cerebellum crus II	13	rs9557824	102812297	C	A	0.97584	0.37243	13q33.1	A	Population count	-0.10922	0.01923	-5.6798	4.42e-08	5686	1.0737	22	22
25	GMV	Left cerebellar fastigial nucleus	5	rs10078673	164927422	A	G	0.96564	0.23525	5q34	A	LUI	0.11712	0.021253	5.511	3.73e-08	5686	1	23	23
26	GMV	Left cerebellar fastigial nucleus	20	rs6115655	2717315	T	A	0.93282	0.16345	20p13	A	PDSI	-0.14149	0.024925	-5.6764	1.44e-08	5686	1	24	24
27	GMV	Left cerebellar interposed nucleus	6	rs10498678	11490204	G	A	0.99534	0.18233	6p24.2	A	Cropland%	-0.13072	0.023884	-5.4732	4.61e-08	5686	1	25	25
28	GMV	Left cerebellar interposed nucleus	10	rs2610874	55769992	G	A	1	0.41142	10q21.1	G	Only child	-0.091968	0.016686	-5.5117	3.68e-08	6956	1	26	26
29	GMV	Left cerebellar interposed nucleus	18	rs1790783	47459614	A	G	0.99004	0.44535	18q21.1	G	Temperature	-0.10576	0.018272	-5.788	7.5e-09	5686	1	27	27
30	GMV	Left cerebellum IX	10	rs199834705	51997482	T	C	0.92213	0.29628	10q11.23	T	CTQ-sum	-0.10675	0.018731	-5.6989	1.26e-08	6858	1	28	28
31	GMV	Left cerebellum IX	12	rs11834731	32401030	C	A	0.98197	0.27089	12p11.21	A	PM2.5	-0.11782	0.020785	-5.6687	2.23e-08	5686	1.0241	29	29
32	GMV	Left cerebellum VI	17	rs7207984	10518556	A	T	0.98909	0.27927	17p13.1	T	Summer born	-0.088534	0.016157	-5.4798	4.41e-08	7039	1	30	30
33	GMV	Left cerebellum VIIb	4	rs145996628	157027494	G	A	0.97309	0.19338	4q32.1	A	Temperature	-0.13167	0.022998	-5.7251	2.24e-08	5686	1.045	31	31
34	GMV	Left cerebellum VIIb	6	rs60099775	42471834	C	T	0.90933	0.12671	6p21.1	T	NL	0.1499	0.026757	5.6023	3.17e-08	5686	1.0227	32	32
35	GMV	Left cerebellum VIIb	13	rs140670343	102811254	C	T	0.96032	0.21547	13q33.1	T	Population count	-0.13258	0.022142	-5.9877	3.87e-09	5686	1.0302	33	33
36	GMV	Left cerebellum VIIIa	22	rs8140344	26800199	A	C	0.97573	0.46586	22q12.1	A	Latitude	-0.09337	0.016357	-5.7084	1.64e-08	5686	1.019	34	34
38	GMV	Left cerebellum X	6	rs233929	132343184	A	T	0.9847	0.35196	6q23.2	T	Latitude	0.10507	0.017295	6.0751	4.17e-09	5686	1.0649	35	35
37	GMV	Left cerebellum X	6	rs12193041	132338996	G	A	0.97943	0.34818	6q23.2	A	TD	0.10152	0.017396	5.8359	1.3e-08	5686	1.0503
39	GMV	Left fusiform gyrus	4	rs13109830	83208957	A	G	0.96616	0.34032	4q21.22	A	Altitude	-0.081347	0.014804	-5.4949	4.08e-08	5686	1	36	36
40	GMV	Left gyrus rectus	3	rs9821849	25062783	T	C	0.98003	0.40449	3p24.2	C	Longitude	-0.090498	0.015946	-5.6754	3.38e-08	5686	1.0539	37	37
41	GMV	Left Heschl gyrus	1	rs11370565:72559012:C:CA	72559012	C	CA	0.90183	0.41848	1p31.1	C	Urbanicity score	0.092557	0.01578	5.8655	4.69e-09	6876	1	38	38
42	GMV	Left hippocampus	1	rs628265	21018485	G	A	0.90749	0.18099	1p36.12	G	LUI	-0.12332	0.022588	-5.4597	4.97e-08	5686	1	39	39
44	GMV	Left hippocampus	11	11_72307501_ATCTCTCTCTCTCTC_A	72307501	ATCTCTCTCTCTCTC	A	0.94149	0.082609	11q13.4	A	TD	-0.18926	0.032534	-5.8171	6.31e-09	5686	1	40	40
43	GMV	Left hippocampus	11	11_72307501_ATCTCTCTCTCTCTC_A	72307501	ATCTCTCTCTCTCTC	A	0.94149	0.082609	11q13.4	A	Latitude	-0.17772	0.031954	-5.5618	2.79e-08	5686	1
45	GMV	Left inferior frontal gyrus, opercular	4	rs11728248	47506961	G	A	0.98399	0.15371	4p12	A	Winter born	0.11676	0.020651	5.6537	1.95e-08	7039	1.0109	41	41
46	GMV	Left inferior frontal gyrus, orbital	11	rs59514610	5676383	A	G	0.95875	0.47597	11p15.4	G	Longitude	0.088458	0.015395	5.7459	1.52e-08	5686	1.0276	42	42
47	GMV	Left inferior frontal gyrus, triangular	7	rs12386575	144882592	T	G	0.96433	0.13251	7q35	G	Education years	-0.11591	0.021042	-5.5085	3.75e-08	7011	1	43	43
48	GMV	Left inferior frontal gyrus, triangular	18	rs8085631	57654043	T	G	0.99551	0.26033	18q21.32	T	Spring born	-0.087379	0.015998	-5.4619	4.87e-08	7039	1	44	44
49	GMV	Left inferior frontal gyrus, triangular	22	rs12158356	25329613	G	A	0.90037	0.40759	22q11.23	G	LUI	0.096496	0.016545	5.8322	5.77e-09	5686	1	45	45
50	GMV	Left inferior temporal gyrus	7	rs200664259	15446644	GTA	G	0.97391	0.052125	7p21.2	G	PDSI	0.18512	0.032748	5.6529	3.48e-08	5686	1.0474	46	46
51	GMV	Left inferior temporal gyrus	13	rs4885605	79691685	T	C	0.98585	0.38741	13q31.1	T	NL	-0.081862	0.014465	-5.6594	2.57e-08	5686	1.0299	47	47
52	GMV	Left insula	8	rs6470706	130204734	C	T	1	0.40947	8q24.21	T	Altitude	0.08871	0.014784	6.0006	2.09e-09	5686	1	48	48
53	GMV	Left insula	8	rs6470706	130204734	C	T	1	0.40947	8q24.21	T	Surface pressure	-0.082493	0.014782	-5.5808	2.51e-08	5686	1
54	GMV	Left insula	17	rs8074097	5768929	C	A	0.99925	0.44726	17p13.2	A	Built-up%	-0.081465	0.014775	-5.5137	3.67e-08	5686	1	49	49
55	GMV	Left insula	17	rs8074097	5768929	C	A	0.99925	0.44726	17p13.2	A	LUI	-0.082187	0.014799	-5.5536	3.92e-08	5686	1.0189
56	GMV	Left lingual gyrus	5	rs200888130:7463731:TAA:T	7463731	TAA	T	0.96954	0.33131	5p15.31	TAA	NDVI	0.092762	0.016037	5.7841	7.68e-09	5686	1	50	50
57	GMV	Left lingual gyrus	13	rs61960019	44528947	G	T	0.98863	0.051033	13q14.11	T	LUI	0.18662	0.032114	5.8111	6.54e-09	5686	1	51	51
58	GMV	Left lingual gyrus	13	rs61960021	44535063	A	G	0.98856	0.051011	13q14.11	G	Forest%	-0.19227	0.034469	-5.5781	2.54e-08	5686	1
59	GMV	Left middle frontal gyrus, dorsolateral	1	rs10908347	37867050	G	A	0.98232	0.13728	1p34.3	G	PM2.5	0.11383	0.020815	5.4687	4.73e-08	5686	1	52	52
60	GMV	Left middle frontal gyrus, dorsolateral	4	rs58683705	181171733	A	T	0.98332	0.12154	4q34.3	T	Parental divorce	-0.12307	0.021662	-5.6815	2.3e-08	6952	1.0315	53	53
61	GMV	Left middle frontal gyrus, dorsolateral	19	rs113756178	13912502	C	T	0.97294	0.32466	19p13.13	T	CTQ-sexual abuse	-0.086248	0.015433	-5.5885	3.92e-08	6858	1.0321	54	54
62	GMV	Left middle frontal gyrus, orbital	22	rs9620643	27295234	C	T	1	0.17026	22q12.1	T	PM2.5	0.1089	0.019918	5.4677	4.75e-08	5686	1	55	55
63	GMV	Left middle temporal gyrus	2	rs2359164	207096438	C	G	0.95881	0.16027	2q33.3	G	Fathers age at birth	-0.11419	0.018801	-6.0733	1.32e-09	6817	1	56	56
64	GMV	Left olfactory cortex	4	rs140113466	161560629	T	C	0.99268	0.22479	4q32.1	C	Wind speed	0.1015	0.017445	5.8182	6.28e-09	5686	1	57	57
65	GMV	Left pallidum	4	rs71884930	30473533	TTTA	T	0.9865	0.14242	4p15.1	T	Population count	-0.128	0.022983	-5.5692	2.68e-08	5686	1	58	58
66	GMV	Left pallidum	10	rs4880727	5393266	G	C	0.906	0.31243	10p15.1	G	Built-up%	-0.10315	0.018872	-5.4657	4.89e-08	5686	1.0012	59	59
67	GMV	Left pallidum	17	rs57863709	63704265	G	T	0.94279	0.22372	17q24.1	T	Only child	0.10256	0.018533	5.5341	3.53e-08	6956	1.0054	60	60
68	GMV	Left paracentral lobule	4	rs2646077	140616462	G	A	0.96835	0.34244	4q31.1	G	Spring born	-0.087581	0.015947	-5.4922	4.32e-08	7039	1.0032	61	61
69	GMV	Left parahippocampal gyrus	3	rs4438682	75331002	G	T	0.90259	0.43145	3p12.3	G	Surface pressure	0.090317	0.016162	5.5882	2.96e-08	5686	1.0133	62	62
70	GMV	Left precental gyrus	1	rs11436749	214605536	GA	G	0.98201	0.071436	1q41	G	NO2	-0.17689	0.030115	-5.8738	4.96e-09	5684	1.0055	63	63
71	GMV	Left putamen	15	rs4965642	100889442	A	G	0.97652	0.38647	15q26.3	G	PM2.5	-0.093452	0.016855	-5.5443	3.08e-08	5686	1	64	64
72	GMV	Left superior frontal gyrus, dorsolateral	10	rs12254091	110170415	A	G	0.92058	0.098429	10q25.1	G	Mothers age at birth	0.13103	0.02328	5.6282	1.89e-08	6818	1	65	65
74	GMV	Left superior frontal gyrus, medial	12	rs10846640	124749267	T	C	0.99193	0.21116	12q24.31	C	CTQ-sum	-0.093675	0.01624	-5.7681	8.8e-09	6858	1.0029	66	66
75	GMV	Left superior frontal gyrus, medial	12	rs10773073	124749285	C	T	0.99201	0.21116	12q24.31	T	CTQ-emotional neglect	-0.092512	0.016353	-5.6573	1.6e-08	6858	1
73	GMV	Left superior frontal gyrus, medial	12	rs36018229:120994888:C:CA	120994888	C	CA	0.90911	0.45432	12q24.31	C	PM2.5	0.08524	0.015401	5.5348	3.25e-08	5686	1	67	67
76	GMV	Left superior frontal gyrus, medial orbital	3	rs9821849	25062783	T	C	0.98003	0.40449	3p24.2	C	Longitude	-0.096221	0.015763	-6.1043	2.57e-09	5686	1.0466	68	68
77	GMV	Left superior frontal gyrus, medial orbital	6	rs217614	84252993	A	T	0.98736	0.09845	6q14.2	A	Wind speed	-0.14364	0.024864	-5.7768	1.52e-08	5686	1.0386	69	69
78	GMV	Left superior frontal gyrus, medial orbital	19	rs138929632:22466155:T:TA	22466155	T	TA	0.95501	0.42236	19p12	T	Parental divorce	0.077992	0.013368	5.8344	2.4e-08	6952	1.0904	70	70
79	GMV	Left superior frontal gyrus, orbital	16	rs1473518	6921643	G	C	0.97725	0.26506	16p13.3	C	CTQ-physical abuse	-0.092487	0.014856	-6.2256	2.61e-08	6858	1.2475	71	71
80	GMV	Left superior frontal gyrus, orbital	17	rs9915296	74478576	G	A	0.93891	0.14651	17q25.1	A	Precipitation	0.12584	0.021815	5.7685	1.23e-08	5686	1.0225	72	72
81	GMV	Left superior occipital gyrus	20	rs6067955	50442392	T	C	0.99339	0.28621	20q13.2	C	Mothers age at birth	0.09755	0.015836	6.16	8.3e-10	6818	1.0039	73	73
82	GMV	Left supplementary motor area	18	rs28453996	58272186	G	A	1	0.084123	18q21.32	A	Longitude	0.15825	0.027854	5.6815	1.4e-08	5686	1	74	74
83	GMV	Left supramarginal gyrus	10	rs9733673	76504584	G	T	0.93276	0.27981	10q22.2	G	Fathers age at birth	0.09422	0.016706	5.6398	3.86e-08	6817	1.05	75	75
84	GMV	Left temporal pole, middle temporal gyrus	19	rs8112615	9791028	A	C	0.96853	0.053969	19p13.2	C	Water body%	-0.21677	0.038726	-5.5977	3.58e-08	5686	1.029	76	76
85	GMV	Left temporal pole, superior temporal gyrus	6	rs117087273	167692835	C	A	1	0.061281	6q27	A	Only child	0.17443	0.030496	5.7197	1.58e-08	6956	1.0214	77	77
86	GMV	Left temporal pole, superior temporal gyrus	12	rs149771067	28019235	CT	C	0.96577	0.19616	12p11.22	C	Water body%	0.11173	0.019346	5.7754	1.39e-08	5686	1.0327	78	78
87	GMV	Right anterior cingulate cortex	6	rs142842841	31424469	T	C	0.98769	0.17176	6p21.33	C	Precipitation	0.10489	0.019086	5.4958	4.06e-08	5686	1	79	79
88	GMV	Right calcarine cortex	13	rs34508092:41502354:CAA:C	41502354	CAA	C	0.95235	0.20913	13q14.11	C	CTQ-sexual abuse	0.11444	0.020171	5.6734	1.46e-08	6858	1	80	80
89	GMV	Right cerebellar crus I	1	rs505783	239929434	T	C	0.96655	0.20242	1q43	T	NL	-0.11756	0.020644	-5.6945	2.15e-08	5686	1.0312	81	81
90	GMV	Right cerebellar crus I	9	rs7851259	117325336	A	G	1	0.41344	9q32	G	Altitude	-0.094272	0.01714	-5.5	4.61e-08	5686	1.0098	82	82
91	GMV	Right cerebellar crus I	14	rs35925135	55959241	T	A	0.9748	0.27861	14q22.3	A	NL	-0.10691	0.018633	-5.7379	1.68e-08	5686	1.0312	83	83
92	GMV	Right cerebellar crus I	20	rs73610165	4198128	T	C	0.96581	0.30321	20p13	C	Altitude	-0.10184	0.018433	-5.5248	4.01e-08	5686	1.0098	84	84
93	GMV	Right cerebellum crus II	1	rs138400337	218570643	T	G	0.93665	0.45136	1q41	G	Longitude	-0.11306	0.018779	-6.0207	1.28e-08	5686	1.1165	85	85
94	GMV	Right cerebellar dentate nucleus	3	rs2378514	189409637	A	G	0.98855	0.34746	3q28	A	CTQ-sum	-0.098915	0.017594	-5.6223	1.96e-08	6858	1	86	86
96	GMV	Right cerebellar fastigial nucleus	3	rs35585162:122997816:CA:C	122997816	CA	C	0.98779	0.39456	3q21.1	CA	NDBI	-0.11078	0.019304	-5.7384	3.12e-08	5686	1.0719	87	87
95	GMV	Right cerebellar fastigial nucleus	3	rs6438785	122975633	T	G	0.99731	0.39368	3q21.1	G	NDVI	0.10593	0.019195	5.5187	4.16e-08	5686	1.01
97	GMV	Right cerebellar interposed nucleus	11	rs7119420	7110243	G	C	0.9865	0.15167	11p15.4	C	Latitude	-0.14875	0.026826	-5.545	4.63e-08	5686	1.0267	88	88
98	GMV	Right cerebellar interposed nucleus	12	rs7961557	2493591	G	A	0.98625	0.31975	12p13.33	A	Wind speed	0.11279	0.020201	5.5833	2.47e-08	5686	1	89	89
99	GMV	Right cerebellum V	7	rs989727	117003539	T	A	0.98833	0.47911	7q31.2	A	Population count	-0.093696	0.016043	-5.8402	5.51e-09	5686	1	90	90
100	GMV	Right cerebellum V	20	rs6114026	23252052	A	C	0.959	0.43915	20p11.21	C	Education years	-0.083314	0.015102	-5.5168	3.58e-08	7011	1	91	91
101	GMV	Right cerebellum VI	7	rs10953841	116969812	T	C	0.96927	0.44741	7q31.2	C	Population count	-0.093302	0.016501	-5.6545	2.04e-08	5686	1.0135	92	92
102	GMV	Right cerebellum VI	8	rs74755760	142542718	A	G	0.99275	0.28575	8q24.3	G	Longitude	-0.10307	0.017912	-5.7542	4.23e-08	5686	1.0988	93	93
103	GMV	Right cerebellum VIIb	8	rs34477500	137120805	G	A	0.94526	0.07248	8q24.23	A	CTQ-physical neglect	-0.18343	0.032047	-5.7236	1.09e-08	6858	1	94	94
104	GMV	Right cerebellum VIIIa	1	rs6704527	231028032	G	T	0.91499	0.40476	1q42.2	T	Only child	-0.092826	0.016236	-5.7174	1.35e-08	6956	1.0111	95	95
105	GMV	Right cerebellum VIIIa	5	rs34207083:18683630:GA:G	18683630	GA	G	0.91323	0.13164	5p14.3	G	Autumn born	0.12782	0.023122	5.5282	3.35e-08	7039	1	96	96
106	GMV	Right cerebellum VIIIa	8	rs6577708	137125763	C	A	0.97288	0.060149	8q24.23	A	CTQ-physical neglect	-0.18157	0.031581	-5.7492	9.36e-09	6858	1	97	97
107	GMV	Right cerebellum VIIIb	5	rs555017422	171057502	C	T	0.96626	0.077034	5q35.1	T	Forest%	-0.18318	0.032124	-5.7023	1.43e-08	5686	1.0084	98	98
108	GMV	Right cerebellum VIIIb	13	13_98942308_C_CTTT	98942308	C	CTTT	0.9197	0.054065	13q32.2	CTTT	Spring born	0.19159	0.034756	5.5123	3.67e-08	7039	1	99	99
109	GMV	Right cuneus	6	rs66474764	100256079	AATAATACAATATCC	A	0.94842	0.25053	6q16.2	A	NO2	0.099105	0.01815	5.4604	4.95e-08	5684	1	100	100
110	GMV	Right gyrus rectus	1	rs936413	234203155	G	A	1	0.081755	1q42.2	A	Autumn born	-0.14419	0.025739	-5.6021	2.5e-08	7039	1.0081	101	101
111	GMV	Right gyrus rectus	2	rs201030268	168417524	T	C	0.94543	0.13936	2q24.3	C	Spring born	-0.11028	0.02014	-5.4756	4.51e-08	7039	1	102	102
112	GMV	Right Heschl gyrus	2	rs28667364	55667476	G	T	0.92648	0.46268	2p16.1	T	Winter born	-0.084157	0.015246	-5.5198	3.61e-08	7039	1.0017	103	103
113	GMV	Right hippocampus	6	rs59502810:118874378:TAA:T	118874378	TAA	T	0.99031	0.37705	6q22.31	T	PDSI	0.10087	0.017247	5.8483	7.62e-09	5686	1.0218	104	104
114	GMV	Right hippocampus	8	rs56005245	128113426	C	T	0.99069	0.34048	8q24.21	T	Population count	0.099294	0.017239	5.7597	8.87e-09	5686	1	105	105
115	GMV	Right inferior frontal gyrus, opercular	9	rs1887388	19782498	C	T	0.96333	0.26525	9p22.1	T	CTQ-emotional neglect	0.097846	0.017715	5.5235	3.45e-08	6858	1	106	106
116	GMV	Right inferior frontal gyrus, opercular	13	rs28852454	45953243	A	G	0.97333	0.13043	13q14.13	G	Mothers age at birth	0.12791	0.022356	5.7214	1.1e-08	6818	1	107	107
118	GMV	Right inferior parietal lobule, but supramarginal and angular gyri	3	rs7615511	126131454	C	T	0.9039	0.4032	3q21.3	C	Precipitation	-0.10433	0.017704	-5.8931	1.54e-08	5686	1.082	108	108
117	GMV	Right inferior parietal lobule, but supramarginal and angular gyri	3	rs7615511	126131454	C	T	0.9039	0.4032	3q21.3	C	Latitude	0.10082	0.017599	5.7289	2.29e-08	5686	1.0477
119	GMV	Right inferior parietal lobule, but supramarginal and angular gyri	4	rs6833041	5943775	A	G	0.97481	0.056567	4p16.2	G	CTQ-emotional neglect	-0.18395	0.032685	-5.6279	1.9e-08	6858	1	109	109
120	GMV	Right inferior temporal gyrus	4	rs4859373	35775836	G	A	0.96344	0.14921	4p15.1	A	Summer born	0.10518	0.018947	5.5513	3.82e-08	7039	1.0169	110	110
121	GMV	Right inferior temporal gyrus	10	rs368455135	113571992	C	T	0.94497	0.43179	10q25.2	C	Fathers age at birth	0.076317	0.0134	5.6954	2.01e-08	6817	1.0278	111	111
122	GMV	Right insula	8	rs6470706	130204734	C	T	1	0.40947	8q24.21	T	Altitude	0.084418	0.014729	5.7316	1.24e-08	5686	1.0104	112	112
123	GMV	Right lingual gyrus	5	rs27692	7464075	G	A	0.97799	0.34382	5p15.31	G	NDVI	0.091633	0.015776	5.8085	6.65e-09	5686	1	113	113
124	GMV	Right lingual gyrus	5	rs28670351	84467999	T	C	0.90926	0.31649	5q14.3	C	Latitude	0.090374	0.016352	5.5268	3.41e-08	5686	1	114	114
125	GMV	Right lingual gyrus	13	rs61960019	44528947	G	T	0.98863	0.051033	13q14.11	T	LUI	0.17934	0.032103	5.5865	2.42e-08	5686	1	115	115
126	GMV	Right mid-cingulate cortex	3	rs9872360	13811824	A	G	0.98687	0.11195	3p25.1	A	Water body%	-0.1443	0.025627	-5.631	2.5e-08	5686	1.0178	116	116
127	GMV	Right middle frontal gyrus, dorsolateral	4	rs28586898	40436969	C	G	0.99813	0.071614	4p14	G	TD	-0.16636	0.029667	-5.6077	2.15e-08	5686	1	117	117
128	GMV	Right middle frontal gyrus, orbital	1	rs9442037	222526469	T	G	0.95229	0.37219	1q41	T	Urbanicity score	0.09091	0.014929	6.0894	1.23e-09	6876	1.0014	118	118
129	GMV	Right middle frontal gyrus, orbital	2	rs2115583	5992015	A	C	0.97238	0.208	2p25.2	A	Autumn born	0.094382	0.017277	5.4629	4.84e-08	7039	1	119	119
130	GMV	Right middle temporal gyrus	3	rs7431828	72353415	C	T	0.92964	0.22264	3p13	T	Fathers age at birth	0.087812	0.015517	5.6589	1.58e-08	6817	1	120	120
131	GMV	Right middle temporal gyrus	7	rs28500673	28464774	A	G	0.96133	0.23536	7p15.1	G	Education years	-0.083179	0.015137	-5.495	4.04e-08	7011	1	121	121
132	GMV	Right pallidum	3	rs9826564	33929604	T	C	0.96617	0.078741	3p22.3	C	Wind speed	0.18843	0.034227	5.5054	3.85e-08	5686	1	122	122
133	GMV	Right paracentral lobule	4	rs2030467	70950074	G	A	0.98246	0.19508	4q13.3	G	Mothers age at birth	-0.11284	0.019351	-5.831	6.44e-09	6818	1.0064	123	123
134	GMV	Right paracentral lobule	12	rs4767554	117956325	A	G	0.94614	0.29843	12q24.22	G	Wind speed	-0.10758	0.019193	-5.6052	2.28e-08	5686	1.0027	124	124
135	GMV	Right paracentral lobule	16	rs3095670	49048972	G	A	0.9785	0.49833	16q12.1	G	NL	0.096469	0.017081	5.6478	2.47e-08	5686	1.0232	125	125
136	GMV	Right parahippocampal gyrus	19	rs35196149	46408851	T	TG	0.97946	0.4729	19q13.32	T	Education years	0.076945	0.013255	5.8051	6.71e-09	7011	1	126	126
137	GMV	Right precental gyrus	1	rs2297904	201030668	G	A	0.96308	0.45983	1q32.1	A	Winter born	-0.076684	0.013894	-5.5191	4.83e-08	7039	1.0204	127	127
138	GMV	Right precuneus	21	rs4919919	43225490	G	A	0.97745	0.28475	21q22.3	G	Temperature	-0.090338	0.01602	-5.639	2.71e-08	5686	1.0259	128	128
139	GMV	Right putamen	22	rs9614084	30254175	C	T	0.97947	0.43347	22q12.2	C	CTQ-emotional neglect	-0.088124	0.015675	-5.622	1.96e-08	6858	1	129	129
140	GMV	Right superior frontal gyrus, dorsolateral	1	rs61823531	221934508	T	C	0.98334	0.19463	1q41	C	NL	0.10543	0.018984	5.5535	2.93e-08	5686	1	130	130
141	GMV	Right superior frontal gyrus, medial	7	rs12535565	81816964	C	T	0.98064	0.23503	7q21.11	T	Longitude	0.099019	0.017323	5.7162	3.75e-08	5686	1.0762	131	131
142	GMV	Right superior frontal gyrus, medial	11	rs1292504	74269630	G	A	0.92672	0.31756	11q13.4	A	Autumn born	0.084241	0.014634	5.7566	8.94e-09	7039	1	132	132
143	GMV	Right superior frontal gyrus, medial orbital	1	rs16847613	201033720	G	A	1	0.31818	1q32.1	A	Winter born	-0.081009	0.014645	-5.5316	3.77e-08	7039	1.0087	133	133
144	GMV	Right superior frontal gyrus, medial orbital	11	rs1791495	74265980	G	A	0.91602	0.31703	11q13.4	A	Autumn born	0.094904	0.0155	6.1229	9.68e-10	7039	1	134	134
145	GMV	Right superior frontal gyrus, medial orbital	12	rs7974350	31918671	C	A	0.90199	0.30581	12p11.21	C	NDBI	-0.10007	0.017459	-5.7319	1.04e-08	5686	1	135	135
147	GMV	Right superior frontal gyrus, orbital	1	rs1204707	208022291	T	C	0.97537	0.21144	1q32.2	C	Surface pressure	-0.10202	0.01851	-5.5117	3.71e-08	5686	1	136	136
146	GMV	Right superior frontal gyrus, orbital	1	rs1204707	208022291	T	C	0.97537	0.21144	1q32.2	C	PM2.5	-0.10153	0.018524	-5.4811	4.41e-08	5686	1
148	GMV	Right superior frontal gyrus, orbital	9	rs1970385	128471601	T	C	0.94068	0.31815	9q33.3	C	Autumn born	0.084334	0.015003	5.6212	1.97e-08	7039	1	137	137
149	GMV	Right superior parietal lobule	3	rs2372813	81427963	C	A	1	0.36504	3p12.2	A	Mothers age at birth	-0.093344	0.015244	-6.1235	9.66e-10	6818	1	138	138
150	GMV	Right superior temporal gyrus	3	rs293915	14960062	G	A	0.90652	0.39618	3p25.1	A	Spring born	-0.086221	0.013983	-6.166	1.25e-09	7039	1.0277	139	139
151	GMV	Right supplementary motor area	1	rs74382603	214649103	CTTACTA	C	0.99202	0.067889	1q41	C	NO2	-0.1725	0.029457	-5.8562	2.48e-08	5684	1.1	140	140
152	GMV	Right temporal pole, middle temporal gyrus	4	rs1517523	8116432	G	A	0.98206	0.14839	4p16.1	G	Summer born	-0.12311	0.02187	-5.6289	2.6e-08	7039	1.0202	141	141
153	GMV	Right temporal pole, superior temporal gyrus	19	rs10426508	34184115	C	T	0.99896	0.13647	19q13.11	T	NO2	0.13539	0.023659	5.7225	2.79e-08	5684	1.0583	142	142
154	GMV	Total gray matter volume	11	rs11021132	88472070	G	A	0.98554	0.42109	11q14.3	A	Mothers age at birth	0.080905	0.014767	5.479	4.43e-08	6818	1	143	143
155	GMV	Total intracranial volume	1	rs35288975:202816150:CT:C	202816150	CT	C	0.94426	0.3068	1q32.1	CT	Precipitation	0.096817	0.017389	5.5677	2.7e-08	5686	1	144	144
156	GMV	Total white matter volume	6	rs9385690	134794242	A	G	0.96477	0.34944	6q23.2	G	Mothers age at birth	0.088485	0.015763	5.6136	2.06e-08	6818	1	145	145
157	CT	Left caudal middle frontal gyrus	1	rs12760232	186779535	C	T	1	0.40467	1q31.1	T	Temperature	-0.098967	0.01586	-6.24	1.09e-09	5686	1.0443	146	146
158	CT	Left cuneus	5	rs11134858	173981342	G	A	0.98794	0.17836	5q35.2	A	Cropland%	-0.12465	0.021903	-5.691	1.39e-08	5686	1.0028	147	147
159	CT	Left cuneus	18	rs113982114	3678010	G	A	0.92345	0.16293	18p11.31	A	NDVI	0.12841	0.022958	5.5933	2.98e-08	5686	1.0155	148	148
160	CT	Left entorhinal cortex	3	rs1390766	60242243	G	T	0.9233	0.12587	3p14.2	G	LUI	-0.16029	0.028695	-5.5859	4.11e-08	5686	1.0338	149	149
161	CT	Left inferior temporal gyrus	10	rs187191781	109626757	C	T	0.90522	0.089082	10q25.1	T	Fathers age at birth	-0.15419	0.026916	-5.7284	1.23e-08	6817	1.0091	150	150
162	CT	Left insula	5	rs12153472	129666271	T	C	0.99196	0.2122	5q23.3	C	CTQ-physical neglect	0.10662	0.018251	5.8418	7.02e-09	6858	1.0152	151	151
163	CT	Left insula	10	rs6588743	125719813	T	C	1	0.2867	10q26.13	C	CTQ-physical abuse	0.10336	0.017188	6.0137	1.9e-08	6858	1.1415	152	152
164	CT	Left isthmus cingulate cortex	2	rs4311100	49081760	A	G	0.97501	0.4659	2p16.3	A	Humidity	0.10306	0.018275	5.6393	4.07e-08	5686	1.0529	153	153
165	CT	Left isthmus cingulate cortex	4	rs35421492	32683876	TA	T	0.95471	0.36842	4p15.1	T	Forest%	-0.10057	0.018024	-5.5799	4.3e-08	5686	1.0347	154	154
166	CT	Left isthmus cingulate cortex	10	rs10824705	80792528	C	A	0.9554	0.15606	10q22.3	A	CTQ-emotional abuse	-0.12629	0.022814	-5.5358	3.21e-08	6858	1	155	155
167	CT	Left lateral occipital cortex	1	rs67807476	163504359	C	A	0.94102	0.35441	1q23.3	A	Grassland%	-0.10223	0.017626	-5.8001	4.75e-08	5686	1.1248	156	156
168	CT	Left lateral occipital cortex	3	rs62265884	119414052	C	A	0.953	0.36307	3q13.33	C	Education years	-0.083558	0.015043	-5.5546	2.88e-08	7011	1	157	157
169	CT	Left lateral occipital cortex	6	rs35742872	112936485	T	TG	0.92035	0.3582	6q21	TG	Forest%	0.098635	0.01698	5.809	8.28e-09	5686	1.0131	158	158
170	CT	Left lateral occipital cortex	18	rs12455300	57141570	A	C	0.9938	0.48607	18q21.32	A	NO2	0.094674	0.015956	5.9332	3.35e-08	5684	1.1508	159	159
171	CT	Left lateral orbitofrontal cortex	4	rs17054449	169580501	A	G	0.9609	0.096777	4q32.3	G	TD	-0.16596	0.02931	-5.6622	2.47e-08	5686	1.0284	160	160
172	CT	Left lateral orbitofrontal cortex	11	rs1263889	117473833	C	A	0.9721	0.35765	11q23.3	A	Humidity	0.10032	0.017308	5.7962	9.64e-09	5686	1.0176	161	161
173	CT	Left lateral orbitofrontal cortex	11	rs1263889	117473833	C	A	0.9721	0.35765	11q23.3	A	Latitude	-0.098797	0.01728	-5.7175	1.84e-08	5686	1.0294
174	CT	Left lingual gyrus	3	rs5846793:13005799:TACAC:T	13005799	TACAC	T	0.94353	0.08876	3p25.2	TACAC	Humidity	0.17751	0.031156	5.6973	1.28e-08	5686	1	162	162
175	CT	Left lingual gyrus	3	rs5846793:13005799:TACAC:T	13005799	TACAC	T	0.94353	0.08876	3p25.2	TACAC	Precipitation	0.17576	0.030912	5.686	1.4e-08	5686	1.0015
176	CT	Left mean CT	5	rs7737964	93294095	G	C	0.98126	0.24258	5q15	C	Cropland%	-0.12412	0.02232	-5.5608	2.81e-08	5686	1	163	163
177	CT	Left mean CT	16	rs396867	85738597	T	G	0.98841	0.15281	16q24.1	T	Mothers age at birth	0.13689	0.023979	5.7089	1.18e-08	6818	1	164	164
178	CT	Left medial orbitofrontal cortex	4	rs61790220	2597377	G	C	0.97293	0.44041	4p16.3	G	CTQ-emotional abuse	0.093969	0.016071	5.8469	6.38e-09	6858	1.0114	165	165
179	CT	Left middle temporal gyrus	10	10:31670935:CAAAAAAAAAAA:C	31670935	CAAAAAAAAAAA	C	0.95387	0.28121	10p11.22	C	Spring born	-0.091401	0.015767	-5.7971	7.04e-09	7039	1	166	166
180	CT	Left middle temporal gyrus	11	rs522970	64172161	C	A	0.99124	0.1134	11q13.1	C	Latitude	-0.15962	0.027071	-5.8963	3.93e-09	5686	1	167	167
181	CT	Left middle temporal gyrus	11	rs522970	64172161	C	A	0.99124	0.1134	11q13.1	C	TD	-0.15091	0.027096	-5.5697	2.67e-08	5686	1
182	CT	Left middle temporal gyrus	16	rs76912005	57966154	C	A	1	0.089485	16q21	A	Longitude	0.13842	0.024632	5.6197	2.79e-08	5686	1.0208	168	168
183	CT	Left parahippocampal gyrus	6	rs56275339	132115478	G	A	0.97428	0.48802	6q23.2	A	Cropland%	0.10534	0.018922	5.5667	2.8e-08	5686	1.002	169	169
184	CT	Left pars opercularis of inferior frontal gyrus	11	rs58398889	113906395	C	A	0.95198	0.052279	11q23.2	A	Cropland%	-0.20681	0.037572	-5.5043	3.87e-08	5686	1	170	170
185	CT	Left pars orbitalis of inferior frontal gyrus	8	rs36084885	119355641	T	TG	0.90127	0.19008	8q24.12	T	Only child	-0.12278	0.020796	-5.904	3.72e-09	6956	1	171	171
186	CT	Left pars triangularis of inferior frontal gyrus	2	rs12620273	168643812	A	T	0.97191	0.069736	2q24.3	T	Altitude	0.18248	0.032966	5.5352	3.25e-08	5686	1	172	172
187	CT	Left pericalcarine cortex	10	rs74590872	42484848	A	G	0.99523	0.16408	10q11.21	G	LUI	-0.13675	0.02503	-5.4634	4.87e-08	5686	1	173	173
188	CT	Left posterior cingulate cortex	7	rs2158246	25221192	C	T	1	0.41093	7p15.3	C	Autumn born	-0.0914	0.016	-5.7126	1.32e-08	7039	1.0079	174	174
189	CT	Left precentral gyrus	2	rs34120086	148244093	AAAC	A	0.99415	0.47394	2q22.3	AAAC	CTQ-sum	-0.076557	0.013663	-5.6033	2.62e-08	6858	1.0114	175	175
190	CT	Left rostral anterior cingulate cortex	2	rs79198669	180209857	C	T	0.985	0.1287	2q31.2	T	Grassland%	-0.1511	0.026376	-5.7287	4.95e-08	5686	1.1004	176	176
191	CT	Left rostral anterior cingulate cortex	5	rs62363118	85046197	T	G	0.91016	0.054797	5q14.3	G	Temperature	-0.23199	0.040771	-5.6902	2.64e-08	5686	1.043	177	177
192	CT	Left rostral anterior cingulate cortex	6	rs4565301	37719060	C	T	1	0.33942	6p21.2	T	Population count	-0.11054	0.018326	-6.032	2.19e-09	5686	1.013	178	178
193	CT	Left rostral anterior cingulate cortex	11	rs898020	44397277	T	C	0.9046	0.06798	11p11.2	T	Built-up%	0.20994	0.03822	5.4928	4.13e-08	5686	1	179	179
194	CT	Left superior frontal gyrus	7	rs184662706	108029997	C	T	0.91799	0.076135	7q31.1	T	Built-up%	0.14327	0.026199	5.4685	4.73e-08	5686	1	180	180
195	CT	Left superior frontal gyrus	15	rs4513061	86971632	G	A	0.99174	0.39554	15q25.3	G	Autumn born	0.075609	0.01284	5.8886	4.07e-09	7039	1	181	181
196	CT	Left superior parietal cortex	13	rs9524563	95269541	T	C	0.90477	0.35825	13q32.1	C	Precipitation	-0.087402	0.015616	-5.597	3.06e-08	5686	1.0186	182	182
197	CT	Left superior temporal gyrus	2	rs736353	41963381	T	C	0.97618	0.27186	2p21	C	NL	0.09537	0.01717	5.5546	3.18e-08	5686	1.0057	183	183
198	CT	Left superior temporal gyrus	6	rs78962010	121841406	T	G	0.95777	0.11739	6q22.31	G	Latitude	0.12186	0.022198	5.4898	4.2e-08	5686	1	184	184
199	CT	Left superior temporal gyrus	15	rs1390862	86890486	C	A	1	0.059958	15q25.3	A	Population count	0.1788	0.030726	5.8192	2.13e-08	5686	1.0761	185	185
200	CT	Right caudal anterior cingulate cortex	7	rs4634557	84936624	C	G	0.99094	0.14952	7q21.11	G	Education years	0.13415	0.023329	5.7504	9.28e-09	7011	1	186	186
201	CT	Right caudal anterior cingulate cortex	20	rs6062276	61146365	C	T	0.98341	0.37762	20q13.33	C	Cropland%	0.11109	0.018915	5.8735	6.18e-09	5686	1.0181	187	187
202	CT	Right caudal middle frontal gyrus	2	rs111324119	205757004	A	T	0.98824	0.13967	2q33.3	T	CTQ-emotional neglect	-0.12014	0.021067	-5.7028	2.78e-08	6858	1.0515	188	188
203	CT	Right cuneus	15	rs1996155	97650471	G	A	1	0.16344	15q26.2	A	PDSI	-0.12354	0.022354	-5.5263	4.07e-08	5686	1.0112	189	189
204	CT	Right cuneus	19	rs4802466	48810206	A	G	0.93443	0.41607	19q13.33	A	NDBI	0.098416	0.017415	5.6513	4.94e-08	5686	1.0708	190	190
205	CT	Right fusiform gyrus	6	rs9386747	109038738	T	C	1	0.097632	6q21	C	Summer born	-0.14364	0.023993	-5.9865	3.13e-09	7039	1.0183	191	191
206	CT	Right fusiform gyrus	11	rs76769324	11792377	A	G	0.96703	0.17827	11p15.3	G	Spring born	0.10872	0.018984	5.7272	1.06e-08	7039	1	192	192
207	CT	Right fusiform gyrus	22	rs5997642	30812549	C	G	0.99102	0.10749	22q12.2	C	Summer born	0.12659	0.022824	5.5465	4.01e-08	7039	1.0183	193	193
208	CT	Right inferior parietal cortex	4	rs12108343	23616724	G	A	0.9264	0.48403	4p15.2	A	NDVI	0.087492	0.01522	5.7486	1.27e-08	5686	1.0177	194	194
209	CT	Right inferior parietal cortex	6	rs215969	84720842	G	A	1	0.1321	6q14.2	A	Altitude	0.12053	0.021603	5.5792	3.42e-08	5686	1.0193	195	195
210	CT	Right inferior temporal gyrus	2	rs6545480	55460751	C	T	0.9753	0.31135	2p16.1	C	Parental death	-0.094671	0.016517	-5.7319	1.77e-08	6951	1.0329	196	196
211	CT	Right inferior temporal gyrus	8	rs2046096	14804766	A	G	0.95149	0.28438	8p22	G	NDVI	-0.1036	0.017985	-5.7602	9.75e-09	5686	1.0058	197	197
212	CT	Right inferior temporal gyrus	9	rs11301877:97849830:TC:T	97849830	TC	T	0.97664	0.37441	9q22.32	TC	Forest%	0.093861	0.0159	5.9032	2.7e-08	5686	1.1237	198	198
213	CT	Right inferior temporal gyrus	12	rs10774359	5786458	C	A	0.92256	0.42034	12p13.31	C	CTQ-emotional abuse	0.085382	0.015539	5.4947	4.06e-08	6858	1	199	199
214	CT	Right inferior temporal gyrus	15	rs148904967	48581276	T	C	0.91057	0.095116	15q21.1	C	LUI	0.15758	0.028192	5.5895	4.97e-08	5686	1.0479	200	200
215	CT	Right inferior temporal gyrus	19	rs3746002	44123894	G	A	0.95793	0.22337	19q13.31	A	Education years	-0.10201	0.017762	-5.7432	9.68e-09	7011	1	201	201
216	CT	Right lateral orbitofrontal cortex	1	rs28657383	248513191	A	T	0.99975	0.43056	1q44	T	Autumn born	0.083279	0.014889	5.5933	2.31e-08	7039	1	202	202
217	CT	Right lingual gyrus	11	rs11022039	11814065	C	T	0.96275	0.38423	11p15.3	C	CTQ-physical neglect	0.089762	0.016387	5.4775	4.47e-08	6858	1	203	203
218	CT	Right lingual gyrus	14	rs7158705	61959300	C	T	0.97994	0.07855	14q23.1	C	Precipitation	0.17057	0.030555	5.5822	3.55e-08	5686	1.0227	204	204
219	CT	Right lingual gyrus	20	rs5840247:8036646:C:CT	8036646	C	CT	0.94404	0.42783	20p12.3	CT	Built-up%	0.1021	0.01794	5.6912	2.01e-08	5686	1.0256	205	205
220	CT	Right mean CT	3	rs4855919	116789451	C	T	0.90623	0.39922	3q13.31	C	CTQ-sexual abuse	0.10924	0.019729	5.537	3.27e-08	6858	1.0016	206	206
221	CT	Right mean CT	4	rs13105617	39663829	C	A	0.92991	0.40817	4p14	C	Autumn born	-0.099138	0.017792	-5.572	2.61e-08	7039	1	207	207
222	CT	Right mean CT	14	rs876525	65658195	G	A	0.97745	0.46477	14q23.3	A	Fathers age at birth	-0.098811	0.017676	-5.5901	2.36e-08	6817	1	208	208
223	CT	Right medial orbitofrontal cortex	8	rs1395799	132605872	T	C	0.96815	0.23142	8q24.22	C	NL	-0.12047	0.021614	-5.5739	2.61e-08	5686	1	209	209
224	CT	Right medial orbitofrontal cortex	12	rs10861210	104752021	T	C	0.98342	0.44318	12q23.3	C	NDVI	0.09797	0.017623	5.5592	2.95e-08	5686	1.0025	210	210
225	CT	Right medial orbitofrontal cortex	19	rs10423411	56517008	A	G	0.93904	0.24275	19q13.43	G	Longitude	-0.11772	0.020063	-5.8677	3.32e-08	5686	1.1249	211	211
226	CT	Right parahippocampal gyrus	8	rs112330535	97415144	C	G	0.94045	0.073462	8q22.1	G	Cropland%	0.19506	0.035621	5.4761	4.53e-08	5686	1	212	212
227	CT	Right pars orbitalis of inferior frontal gyrus	2	rs11892679	240585449	G	A	0.98948	0.090771	2q37.3	A	Built-up%	-0.17189	0.030976	-5.5489	3.08e-08	5686	1.0015	213	213
228	CT	Right pars orbitalis of inferior frontal gyrus	3	rs62229296	1044984	G	A	0.95283	0.3796	3p26.3	A	NDVI	-0.10383	0.018159	-5.7174	1.69e-08	5686	1.0243	214	214
229	CT	Right pars orbitalis of inferior frontal gyrus	4	rs1046325	6304469	A	G	1	0.098886	4p16.1	G	Surface pressure	-0.18647	0.029611	-6.2973	1.15e-09	5686	1.0666	215	215
230	CT	Right pars orbitalis of inferior frontal gyrus	6	rs73029562	158920898	A	C	0.9984	0.052139	6q25.3	C	Surface pressure	0.22393	0.038516	5.8139	1.9e-08	5686	1.0666	216	216
231	CT	Right pars triangularis of inferior frontal gyrus	9	rs10983673	120249464	T	C	0.93455	0.41937	9q33.1	C	CTQ-physical abuse	-0.090748	0.015883	-5.7134	1.58e-08	6858	1.0191	217	217
232	CT	Right pericalcarine cortex	9	rs62548214	28638703	A	T	0.92344	0.075936	9p21.1	T	TD	-0.19861	0.036028	-5.5128	4.33e-08	5686	1.0104	218	218
233	CT	Right pericalcarine cortex	10	rs75408786	58078366	G	A	0.99343	0.088706	10q21.1	A	Parental divorce	0.17535	0.029016	6.0431	1.59e-09	6952	1	219	219
234	CT	Right precentral gyrus	3	rs1873006	73309896	A	G	0.96755	0.34429	3p13	G	Education years	0.07994	0.014564	5.489	4.57e-08	7011	1.0057	220	220
235	CT	Right precuneus	2	rs67241584:100945984:T:TA	100945984	T	TA	0.98987	0.31086	2q11.2	T	Water body%	0.092919	0.016479	5.6388	3.63e-08	5686	1.0451	221	221
236	CT	Right precuneus	16	rs66678205	14398168	AT	A	0.90787	0.31046	16p13.12	AT	Urbanicity score	0.085537	0.014892	5.7439	1.11e-08	6876	1.0086	222	222
238	CT	Right superior frontal gyrus	4	rs12500042	43703471	G	C	0.93409	0.35247	4p13	G	Surface pressure	-0.082126	0.0149	-5.5119	3.71e-08	5686	1	223	223
237	CT	Right superior frontal gyrus	4	rs12500042	43703471	G	C	0.93409	0.35247	4p13	G	Altitude	0.081792	0.0149	5.4894	4.21e-08	5686	1
239	CT	Right superior temporal gyrus	18	rs9965955	52764278	G	A	0.92218	0.4205	18q21.2	A	NDBI	-0.091209	0.015892	-5.7393	1.09e-08	5686	1.005	224	224
240	CT	Right supramarginal gyrus	3	rs13321861	115260795	C	T	0.9433	0.12981	3q13.31	T	Winter born	0.11413	0.020876	5.4669	4.74e-08	7039	1	225	225
241	SA	Left caudal anterior cingulate cortex	7	rs3823622	157873604	A	G	0.94705	0.17368	7q36.3	G	Temperature	-0.10814	0.01972	-5.4835	4.35e-08	5686	1	226	226
242	SA	Left cuneus	8	rs118108109	109997285	C	T	0.91147	0.065472	8q23.1	T	Urbanicity score	-0.19804	0.030507	-6.4915	9.84e-11	6876	1.0037	227	227
243	SA	Left entorhinal cortex	1	rs2364400	155997173	T	C	0.99131	0.14173	1q22	C	Altitude	-0.14896	0.02678	-5.5622	4.36e-08	5686	1.029	228	228
244	SA	Left entorhinal cortex	10	rs10823762	73226660	T	A	0.95845	0.49307	10q22.1	A	CTQ-sum	-0.095537	0.017122	-5.58	3.44e-08	6858	1.0205	229	229
245	SA	Left entorhinal cortex	10	rs11197491	117742757	C	T	0.90262	0.37464	10q25.3	T	Only child	0.099395	0.01782	5.5776	3.53e-08	6956	1.0212	230	230
246	SA	Left entorhinal cortex	13	rs150692702	78192627	TTTC	T	0.96186	0.10011	13q22.3	T	CTQ-physical abuse	-0.15591	0.027693	-5.6301	3.39e-08	6858	1.0378	231	231
247	SA	Left inferior parietal cortex	1	rs200425752	66257624	T	A	0.93011	0.24928	1p31.3	T	Population count	-0.10338	0.018261	-5.6614	1.62e-08	5686	1.0017	232	232
248	SA	Left inferior parietal cortex	19	rs419500	33104653	T	C	0.9924	0.4188	19q13.11	C	Summer born	0.077348	0.013981	5.5323	3.27e-08	7039	1	233	233
249	SA	Left inferior temporal gyrus	16	rs56020904	78046470	T	C	0.96487	0.31873	16q23.1	C	Parental divorce	-0.088869	0.015377	-5.7792	3.79e-08	6952	1.1012	234	234
250	SA	Left insula	8	rs1872346	20212403	T	C	0.94239	0.21071	8p21.3	T	Only child	0.087527	0.015702	5.5743	3.15e-08	6956	1.0126	235	235
251	SA	Left isthmus cingulate cortex	11	rs16910400	12064299	T	C	0.95702	0.16887	11p15.3	C	Winter born	-0.11692	0.019059	-6.1347	1.35e-09	7039	1.0216	236	236
252	SA	Left lateral occipital cortex	10	rs7082854	132881469	C	T	0.98223	0.22367	10q26.3	T	Cropland%	0.10332	0.018094	5.7103	1.19e-08	5686	1	237	237
253	SA	Left lateral orbitofrontal cortex	9	rs72705377	7208683	A	G	0.98224	0.37492	9p24.1	G	Fathers age at birth	-0.081102	0.01284	-6.3163	8.39e-10	6817	1.056	238	238
254	SA	Left lateral orbitofrontal cortex	10	rs7070574	52108830	C	T	0.96582	0.4574	10q11.23	T	Parental death	0.073321	0.012698	5.7743	2.28e-08	6951	1.0647	239	239
255	SA	Left lingual gyrus	5	5_38349875_GCACACACACA_G	38349875	GCACACACACA	G	0.94819	0.09447	5p13.2	G	LUI	-0.15973	0.027793	-5.7472	1.64e-08	5686	1.0329	240	240
256	SA	Left lingual gyrus	15	rs75992625	58241858	A	C	0.96338	0.17953	15q21.3	C	NDVI	-0.1219	0.02153	-5.662	1.57e-08	5686	1	241	241
257	SA	Left lingual gyrus	22	rs3859870	26181767	T	C	0.96979	0.4414	22q12.1	T	Urbanicity score	0.083502	0.014993	5.5693	2.65e-08	6876	1	242	242
258	SA	Left medial orbitofrontal cortex	2	rs6720704	11207324	G	C	0.93534	0.43738	2p25.1	G	Spring born	-0.077691	0.013912	-5.5844	2.9e-08	7039	1.0111	243	243
259	SA	Left medial orbitofrontal cortex	11	rs370966406:80309892:AAATAATAATAATAAT:A	80309892	AAATAATAATAATAAT	A	0.95615	0.16804	11q14.1	A	Precipitation	0.11069	0.019832	5.5814	2.5e-08	5686	1	244	244
260	SA	Left middle temporal gyrus	3	rs34231933	7311131	ACC	AC	0.93174	0.48916	3p26.1	ACC	Urbanicity score	-0.072638	0.012991	-5.5913	2.41e-08	6876	1.0018	245	245
261	SA	Left middle temporal gyrus	11	rs141295711	48527832	G	C	0.99675	0.17536	11p11.2	C	Autumn born	-0.093705	0.016407	-5.7114	1.17e-08	7039	1	246	246
262	SA	Left paracentral lobule	18	18_68615310_C_CA	68615310	C	CA	0.971	0.13722	18q22.2	CA	Spring born	-0.11426	0.02057	-5.5544	2.89e-08	7039	1	247	247
263	SA	Left paracentral lobule	19	rs3055401:56499595:T:TAAA	56499595	T	TAAA	0.97068	0.28385	19q13.43	TAAA	NO2	-0.095495	0.01697	-5.6272	1.97e-08	5684	1.0016	248	248
264	SA	Left paracentral lobule	19	rs7252949	56503487	T	C	0.97399	0.35636	19q13.43	C	PM2.5	-0.090691	0.016187	-5.6026	2.21e-08	5686	1
265	SA	Left pars opercularis of inferior frontal gyrus	10	rs2820435	33338237	C	G	0.93457	0.24895	10p11.22	G	Cropland%	-0.11127	0.020367	-5.4635	4.87e-08	5686	1	249	249
266	SA	Left pars orbitalis of inferior frontal gyrus	18	rs72938702	62271727	T	A	0.99436	0.09624	18q22.1	A	NDVI	0.15017	0.02743	5.4748	4.9e-08	5686	1.0045	250	250
267	SA	Left pars triangularis of inferior frontal gyrus	5	rs6556654	162548342	G	A	0.9648	0.46022	5q34	G	Spring born	0.083633	0.015206	5.5001	3.93e-08	7039	1	251	251
268	SA	Left pars triangularis of inferior frontal gyrus	18	rs35417038	9613640	A	AC	0.96355	0.47784	18p11.22	AC	NDVI	0.093936	0.016875	5.5666	2.72e-08	5686	1	252	252
269	SA	Left pericalcarine cortex	18	rs2839974	59690988	A	G	0.98009	0.055653	18q21.33	G	Education years	0.1967	0.034602	5.6849	1.38e-08	7011	1.0006	253	253
270	SA	Left posterior cingulate cortex	3	rs11719615	2937358	A	G	0.94848	0.35656	3p26.2	A	Autumn born	0.084984	0.014835	5.7287	1.17e-08	7039	1.0063	254	254
271	SA	Left posterior cingulate cortex	12	rs704088	89819830	G	A	0.98817	0.20032	12q21.33	A	Surface pressure	-0.1056	0.019279	-5.4776	4.81e-08	5686	1.0043	255	255
273	SA	Left precentral gyrus	14	rs71464634:100263273:T:TGA	100263273	T	TGA	0.98859	0.2164	14q32.2	TGA	Mothers age at birth	0.08359	0.014999	5.5732	2.6e-08	6818	1	256	256
272	SA	Left precentral gyrus	14	rs71464634:100263273:T:TGA	100263273	T	TGA	0.98859	0.2164	14q32.2	TGA	Fathers age at birth	0.083207	0.014963	5.5608	2.79e-08	6817	1
274	SA	Left precuneus	15	rs2672712	29499561	A	T	0.92429	0.41073	15q13.1	A	LUI	-0.081002	0.014602	-5.5474	3.03e-08	5686	1	257	257
275	SA	Left rostral middle frontal gyrus	1	rs954212	154659342	A	G	0.95461	0.08019	1q21.3	G	Altitude	-0.13569	0.024052	-5.6415	1.77e-08	5686	1	258	258
276	SA	Left rostral middle frontal gyrus	2	rs6714670	3730362	G	A	0.94045	0.14066	2p25.3	A	Surface pressure	-0.11501	0.020523	-5.6037	2.2e-08	5686	1	259	259
277	SA	Left superior frontal gyrus	7	rs12705226	104160789	C	G	0.95646	0.062071	7q22.2	G	Precipitation	0.14333	0.026231	5.4642	4.85e-08	5686	1	260	260
278	SA	Left superior parietal cortex	1	rs3068330	216693171	G	A	0.98807	0.2788	1q41	G	Autumn born	-0.087168	0.015424	-5.6514	1.69e-08	7039	1.0013	261	261
279	SA	Left supramarginal gyrus	9	rs116346369	30168957	A	C	0.97667	0.10907	9p21.1	C	Population count	0.14481	0.025974	5.5753	4.68e-08	5686	1.0386	262	262
280	SA	Left supramarginal gyrus	21	rs2839325	47980913	G	T	0.98066	0.39589	21q22.3	T	Fathers age at birth	-0.080831	0.014255	-5.6704	1.48e-08	6817	1	263	263
281	SA	Left total SA	2	rs55772292	67274163	T	G	0.99099	0.13651	2p14	G	Surface pressure	0.13328	0.023879	5.5816	4.73e-08	5686	1.0416	264	264
282	SA	Left transverse temporal gyrus	12	rs4523783	13532167	A	G	0.98584	0.49738	12p13.1	A	Cropland%	-0.097333	0.016828	-5.7841	1.46e-08	5686	1.039	265	265
283	SA	Left transverse temporal gyrus	13	rs6491618	102094484	A	G	0.90718	0.36009	13q33.1	A	Parental divorce	0.090851	0.016199	5.6083	2.5e-08	6952	1.0102	266	266
286	SA	Right caudal anterior cingulate cortex	1	rs1229430	167513418	C	T	0.98831	0.36467	1q24.2	C	NDVI	0.10569	0.018173	5.8158	6.36e-09	5686	1	267	267
285	SA	Right caudal anterior cingulate cortex	1	rs57384155	167512227	A	G	0.99393	0.34705	1q24.2	G	NL	-0.10574	0.018242	-5.7963	7.15e-09	5686	1
284	SA	Right caudal anterior cingulate cortex	1	rs57384155	167512227	A	G	0.99393	0.34705	1q24.2	G	Built-up%	-0.10287	0.018435	-5.5799	2.52e-08	5686	1
287	SA	Right caudal anterior cingulate cortex	13	rs79918347	45303758	C	T	1	0.14136	13q14.12	T	Urbanicity score	-0.12154	0.021896	-5.5507	2.95e-08	6876	1	268	268
289	SA	Right caudal middle frontal gyrus	1	rs61838254	223541308	T	C	0.95494	0.12087	1q41	C	CTQ-sexual abuse	-0.1417	0.023726	-5.9725	1.78e-08	6858	1.1217	269	269
288	SA	Right caudal middle frontal gyrus	1	1_157115443_G_GATAT	157115443	G	GATAT	0.91613	0.051604	1q23.1	GATAT	Urbanicity score	-0.18873	0.034065	-5.5403	3.35e-08	6876	1.0043	270	270
291	SA	Right caudal middle frontal gyrus	7	rs72611570	143146273	C	A	0.90354	0.26131	7q35	A	Latitude	-0.12342	0.019046	-6.4799	1.88e-10	5686	1.0306	271	271
293	SA	Right caudal middle frontal gyrus	7	rs72611570	143146273	C	A	0.90354	0.26131	7q35	A	TD	-0.11925	0.018892	-6.3121	6.17e-10	5686	1.0374
292	SA	Right caudal middle frontal gyrus	7	rs72611570	143146273	C	A	0.90354	0.26131	7q35	A	Precipitation	0.11869	0.01936	6.1306	1.11e-09	5686	1.0089
290	SA	Right caudal middle frontal gyrus	7	rs72611570	143146273	C	A	0.90354	0.26131	7q35	A	Humidity	0.11851	0.01952	6.0713	1.35e-09	5686	1
295	SA	Right caudal middle frontal gyrus	9	rs487010	77363546	T	A	0.94166	0.30639	9q21.13	T	Surface pressure	0.10669	0.017473	6.1063	1.09e-09	5686	1.0001	272	272
294	SA	Right caudal middle frontal gyrus	9	rs487010	77363546	T	A	0.94166	0.30639	9q21.13	T	Altitude	-0.10166	0.017616	-5.7712	8.29e-09	5686	1
296	SA	Right cuneus	1	rs11161535	85621174	A	T	0.97642	0.37352	1p22.3	A	Water body%	-0.090362	0.015343	-5.8894	1.63e-08	5686	1.0842	273	273
297	SA	Right cuneus	2	rs11684146	147400900	G	A	0.93917	0.10801	2q22.3	A	Surface pressure	0.14307	0.025148	5.6893	1.83e-08	5686	1.019	274	274
298	SA	Right entorhinal cortex	1	rs7537500	68474371	G	A	0.9805	0.39808	1p31.3	G	NDVI	0.10282	0.018636	5.517	3.6e-08	5686	1	275	275
299	SA	Right entorhinal cortex	9	rs943851	134452681	G	A	0.96048	0.44124	9q34.13	G	NL	0.10219	0.018554	5.5077	3.89e-08	5686	1.0015	276	276
300	SA	Right fusiform gyrus	5	rs146995798	46203756	G	A	0.90454	0.059762	5p11	A	LUI	0.18107	0.032306	5.6049	3.38e-08	5686	1.0278	277	277
301	SA	Right inferior parietal cortex	7	rs41294	28666492	C	A	0.99041	0.10357	7p15.1	C	Summer born	-0.1181	0.021522	-5.4875	4.53e-08	7039	1.0047	278	278
302	SA	Right inferior parietal cortex	18	rs3132836	13506274	T	G	0.96289	0.23527	18p11.21	T	Education years	-0.085825	0.015521	-5.5296	3.32e-08	7011	1	279	279
303	SA	Right inferior temporal gyrus	4	rs7680030	176026050	T	C	0.9186	0.21758	4q34.1	C	Summer born	-0.089355	0.016261	-5.4951	4.39e-08	7039	1.0053	280	280
304	SA	Right inferior temporal gyrus	7	rs39292	21456171	T	C	0.97812	0.29911	7p15.3	C	Fathers age at birth	0.086078	0.014572	5.9072	5.45e-09	6817	1.0229	281	281
305	SA	Right inferior temporal gyrus	11	rs60576917	65612393	C	T	0.97327	0.26187	11q13.1	T	Urbanicity score	-0.083232	0.014902	-5.5854	2.42e-08	6876	1	282	282
306	SA	Right isthmus cingulate cortex	2	rs76051815	241535027	C	T	0.97881	0.18436	2q37.3	T	Water body%	0.11948	0.021471	5.5646	3.32e-08	5686	1.012	283	283
307	SA	Right lateral occipital cortex	16	rs115559067	11609706	G	A	0.90301	0.31474	16p13.13	A	PDSI	-0.09324	0.016619	-5.6103	2.12e-08	5686	1	284	284
308	SA	Right lateral occipital cortex	18	rs12454777	60274792	A	G	0.91204	0.24924	18q21.33	G	NO2	-0.10097	0.017535	-5.7585	2.36e-08	5684	1.0604	285	285
309	SA	Right lateral orbitofrontal cortex	1	rs10920510	202830160	A	G	0.98765	0.46218	1q32.1	A	Education years	-0.069358	0.01215	-5.7086	1.19e-08	7011	1	286	286
310	SA	Right lateral orbitofrontal cortex	13	rs1470181	70623556	G	A	0.92758	0.19545	13q21.33	G	NDBI	0.099017	0.017555	5.6403	1.9e-08	5686	1.0041	287	287
311	SA	Right lateral orbitofrontal cortex	18	rs6508477	24754843	G	T	0.92501	0.40655	18q11.2	T	NDVI	-0.079539	0.014349	-5.5431	3.11e-08	5686	1	288	288
312	SA	Right lingual gyrus	10	rs35650535:45433856:AT:A	45433856	AT	A	0.92285	0.067161	10q11.21	A	Grassland%	0.17194	0.030106	5.7112	4.01e-08	5686	1.0789	289	289
313	SA	Right medial orbitofrontal cortex	2	rs77194020	178749953	A	G	0.95503	0.061193	2q31.2	G	Population count	0.16356	0.029128	5.6152	2.06e-08	5686	1	290	290
314	SA	Right medial orbitofrontal cortex	6	6_69922417_G_GA	69922417	G	GA	0.95198	0.062523	6q12	GA	Spring born	0.15729	0.02814	5.5896	2.54e-08	7039	1.0045	291	291
315	SA	Right medial orbitofrontal cortex	21	rs2827182	23358432	C	T	0.97479	0.34378	21q21.1	T	Autumn born	0.079404	0.013881	5.7204	1.11e-08	7039	1	292	292
316	SA	Right middle temporal gyrus	7	rs6973936	101011922	A	G	0.97796	0.1789	7q22.1	G	Summer born	-0.093084	0.016011	-5.8139	7.36e-09	7039	1.0084	293	293
317	SA	Right paracentral lobule	22	rs4276120	50071019	A	G	0.94564	0.2348	22q13.33	A	CTQ-physical neglect	-0.10078	0.017312	-5.8216	1.15e-08	6858	1.0379	294	294
318	SA	Right parahippocampal gyrus	22	rs3838156	32883019	TTGA	T	0.95087	0.46028	22q12.3	T	CTQ-emotional neglect	0.087001	0.015837	5.4935	4.88e-08	6858	1.0116	295	295
319	SA	Right pars opercularis of inferior frontal gyrus	18	rs566326	12526238	T	C	0.96486	0.34985	18p11.21	T	Mothers age at birth	-0.091247	0.016565	-5.5085	3.75e-08	6818	1	296	296
320	SA	Right pars triangularis of inferior frontal gyrus	16	rs2288486	71513034	C	A	0.98956	0.27271	16q22.2	A	NL	-0.10353	0.018672	-5.5446	3.08e-08	5686	1	297	297
321	SA	Right postcentral gyrus	1	rs479910	55522141	A	G	0.92329	0.2445	1p32.3	A	Altitude	0.08986	0.015883	5.6577	3.86e-08	5686	1.0562	298	298
322	SA	Right postcentral gyrus	2	rs35850665	46091630	TA	T	0.95694	0.49295	2p21	TA	NDVI	0.082645	0.013917	5.9385	5.76e-09	5686	1.0365	299	299
323	SA	Right posterior cingulate cortex	3	rs58310750	179528043	T	C	0.98565	0.18219	3q26.33	C	Only child	-0.10111	0.017855	-5.6629	1.55e-08	6956	1	300	300
324	SA	Right rostral anterior cingulate cortex	14	rs375780640	43962951	A	C	0.92373	0.052339	14q21.2	C	Fathers age at birth	-0.18925	0.033015	-5.7323	1.32e-08	6817	1.0147	301	301
325	SA	Right rostral middle frontal gyrus	7	rs573126002	127771340	CACACACACAG	C	0.95224	0.15078	7q32.1	C	Urbanicity score	-0.10009	0.017981	-5.5666	2.8e-08	6876	1.0025	302	302
326	SA	Right superior parietal cortex	21	rs2822510	15623441	T	C	0.98373	0.21267	21q11.2	C	CTQ-emotional abuse	0.099698	0.017656	5.6467	1.7e-08	6858	1	303	303
327	SA	Right superior temporal gyrus	9	rs10986358	127294185	G	T	0.91768	0.14739	9q33.3	T	LUI	-0.10705	0.018607	-5.7531	1.42e-08	5686	1.0262	304	304
328	SA	Right superior temporal gyrus	12	rs7963211	14948611	C	T	0.91129	0.12611	12p12.3	T	Mothers age at birth	-0.10338	0.018878	-5.4761	4.66e-08	6818	1.0022	305	305
330	SA	Right superior temporal gyrus	21	rs9974503	33370251	G	T	0.99748	0.28357	21q22.11	T	Humidity	-0.086253	0.013952	-6.1823	6.76e-10	5686	1	306	306
329	SA	Right superior temporal gyrus	21	rs9976519	33368880	G	T	0.9934	0.27915	21q22.11	T	Precipitation	-0.087458	0.014376	-6.0838	1.25e-09	5686	1
331	SA	Right superior temporal gyrus	21	rs9974503	33370251	G	T	0.99748	0.28357	21q22.11	T	Latitude	0.077311	0.013828	5.5911	2.36e-08	5686	1
332	SA	Right supramarginal gyrus	17	rs56160183	16589416	T	G	0.97845	0.4784	17p11.2	T	Parental divorce	-0.076028	0.013602	-5.5894	3.29e-08	6952	1.021	307	307
333	SA	Right transverse temporal gyrus	5	rs656942	113650445	A	G	0.98828	0.082329	5q22.3	G	Parental divorce	-0.13819	0.023696	-5.8316	4.25e-08	6952	1.1296	308	308
334	FA	Body of corpus callosum	7	rs7778553	131875684	A	G	0.96723	0.1984	7q32.3	G	Parental death	0.11688	0.020822	5.6129	4.62e-08	6930	1.0523	309	309
335	FA	Body of corpus callosum	13	rs5003931	65912982	C	T	0.90608	0.24844	13q21.32	C	Wind speed	-0.12955	0.022949	-5.6452	1.73e-08	5665	1	310	310
336	FA	Fornix	1	rs871108	219223637	G	A	0.99868	0.17631	1q41	A	Cropland%	0.13691	0.024164	5.6659	1.53e-08	5665	1	311	311
338	FA	Fornix	21	rs2828575	25243259	G	C	0.92008	0.40397	21q21.2	C	Latitude	0.12212	0.020002	6.1056	1.18e-09	5665	1.0039	312	312
339	FA	Fornix	21	rs2828575	25243259	G	C	0.92008	0.40397	21q21.2	C	TD	0.11478	0.02014	5.6993	1.26e-08	5665	1
337	FA	Fornix	21	rs2828575	25243259	G	C	0.92008	0.40397	21q21.2	C	Humidity	-0.11094	0.020136	-5.5093	4.25e-08	5665	1.0079
340	FA	Middle cerebellar peduncle	10	rs1976529	30797887	C	T	0.99794	0.11387	10p11.23	T	CTQ-emotional abuse	-0.14872	0.02652	-5.608	2.5e-08	6836	1.01	313	313
341	FA	Left cingulum, cingulate gyrus	11	rs55888805	134316231	C	G	0.91492	0.14497	11q25	G	Winter born	-0.14222	0.024916	-5.7081	1.19e-08	7019	1	314	314
342	FA	Left cingulum, hippocampus	5	rs884520	150484787	C	T	0.91375	0.13568	5q33.1	T	CTQ-physical neglect	-0.14374	0.025708	-5.5912	2.89e-08	6836	1.0133	315	315
343	FA	Left corticospinal tract	6	rs78883924	120946471	G	A	0.96909	0.056425	6q22.31	A	Autumn born	0.19776	0.036041	5.4869	4.23e-08	7019	1	316	316
344	FA	Left external capsule	8	rs73199378	15663805	C	A	0.96204	0.1202	8p22	A	Humidity	-0.16059	0.028393	-5.6561	1.62e-08	5665	1	317	317
347	FA	Left external capsule	8	rs73199391	15669094	C	G	0.96892	0.12164	8p22	G	Precipitation	-0.16105	0.028633	-5.6247	1.95e-08	5665	1
345	FA	Left external capsule	8	rs73199378	15663805	C	A	0.96204	0.1202	8p22	A	Latitude	0.15496	0.028198	5.4956	4.06e-08	5665	1
346	FA	Left external capsule	8	rs73199378	15663805	C	A	0.96204	0.1202	8p22	A	TD	0.15428	0.028138	5.483	4.36e-08	5665	1
348	FA	Left fornix cres + stria terminalis	15	rs16975649	96343835	C	T	0.98603	0.1706	15q26.2	T	CTQ-emotional abuse	-0.14169	0.023387	-6.0583	1.27e-08	6836	1.1307	318	318
349	FA	Left inferior cerebellar peduncle	15	rs8032256	101794473	G	C	0.94433	0.086509	15q26.3	C	Urbanicity score	0.17167	0.030923	5.5516	2.94e-08	6855	1	319	319
350	FA	Left inferior cerebellar peduncle	21	rs2829739	26791884	A	G	1	0.10766	21q21.2	G	Summer born	-0.15882	0.026652	-5.9591	3.42e-09	7019	1.0141	320	320
351	FA	Left medial lemniscus	8	rs12542312	1439795	T	C	1	0.11678	8p23.3	C	Wind speed	-0.16369	0.029666	-5.518	3.58e-08	5665	1	321	321
352	FA	Left posterior corona radiata	8	rs2214861	1490604	T	C	0.9698	0.44753	8p23.3	C	Urbanicity score	0.10155	0.017267	5.8813	4.26e-09	6855	1	322	322
353	FA	Left posterior limb of internal capsule	7	rs79712423	37801841	A	G	0.97553	0.16881	7p14.1	G	CTQ-physical abuse	0.14034	0.024643	5.6952	1.28e-08	6836	1	323	323
354	FA	Left posterior limb of internal capsule	9	rs36181963	94978662	A	C	0.98872	0.12582	9q22.31	C	Water body%	-0.17953	0.029444	-6.0973	3.07e-08	5665	1.2084	324	324
355	FA	Left posterior thalamic radiation	7	rs35558376	77882845	C	CAAAT	0.983	0.25796	7q21.11	C	Temperature	0.12141	0.021646	5.6092	2.35e-08	5665	1.0063	325	325
356	FA	Left sagittal stratum	1	rs10921802	195115601	A	G	0.99239	0.33796	1q31.3	G	Longitude	0.11151	0.020023	5.5693	2.72e-08	5665	1.0009	326	326
357	FA	Left sagittal stratum	2	rs10221662	161876661	T	C	0.96474	0.31607	2q24.2	C	Cropland%	-0.1165	0.020577	-5.6615	1.57e-08	5665	1	327	327
358	FA	Left sagittal stratum	2	rs13034939	188511096	A	G	0.98567	0.39067	2q32.1	A	CTQ-sexual abuse	-0.10834	0.018837	-5.7512	4.64e-08	6836	1.1049	328	328
359	FA	Left sagittal stratum	5	rs35301381	116545376	C	CT	0.94982	0.083383	5q23.1	CT	NDVI	0.19318	0.035127	5.4994	3.98e-08	5665	1	329	329
360	FA	Left superior cerebellar peduncle	10	rs7096712	129037501	T	C	0.95676	0.33798	10q26.2	C	Parental death	0.10585	0.017481	6.0555	2.54e-08	6930	1.1785	330	330
361	FA	Left superior corona radiata	9	rs1002393	2493381	T	G	0.9333	0.47784	9p24.2	T	Surface pressure	0.10571	0.018694	5.6549	2.55e-08	5665	1.0278	331	331
362	FA	Left superior corona radiata	9	rs4427242	113152726	T	G	0.98461	0.48542	9q31.3	G	NDVI	0.10662	0.019216	5.5487	4.6e-08	5665	1.0275	332	332
363	FA	Left superior longitudinal fasciculus	2	rs1997078	141736089	G	A	0.97353	0.15776	2q22.1	G	CTQ-physical neglect	-0.13081	0.022893	-5.7142	3.15e-08	6836	1.0639	333	333
364	FA	Left tapetum	7	rs144762126	36649247	AAC	A	0.95587	0.094863	7p14.2	A	Urbanicity score	-0.16231	0.029541	-5.4945	4.1e-08	6855	1.0007	334	334
365	FA	Right anterior corona radiata	7	rs1365883	34054388	G	A	1	0.19896	7p14.3	A	Winter born	0.11779	0.020895	5.6371	1.8e-08	7019	1	335	335
367	FA	Right cerebral peduncle	3	rs12485270	5312162	G	A	0.99183	0.47891	3p26.1	A	Education years	-0.098558	0.016797	-5.8678	1.29e-08	6988	1.0619	336	336
366	FA	Right cerebral peduncle	3	rs2728089	2845843	T	C	0.90184	0.2096	3p26.2	T	TD	0.12869	0.022929	5.6125	2.09e-08	5665	1	337	337
368	FA	Right cerebral peduncle	11	rs45516097	128782112	C	T	1	0.078343	11q24.3	T	Winter born	-0.17051	0.03035	-5.6182	2e-08	7019	1	338	338
369	FA	Right corticospinal tract	14	rs72671448	29639302	T	C	0.94329	0.48069	14q12	C	CTQ-sum	0.10267	0.017677	5.8082	4.04e-08	6836	1.1169	339	339
370	FA	Right corticospinal tract	16	rs9931917	79757427	T	C	0.95846	0.072643	16q23.2	C	Mothers age at birth	-0.20485	0.035373	-5.7912	7.3e-09	6799	1	340	340
371	FA	Right inferior cerebellar peduncle	14	rs137972907:97864213:G:GAAGA	97864213	G	GAAGA	0.94574	0.10195	14q32.2	G	Summer born	-0.15802	0.027853	-5.6732	1.46e-08	7019	1	341	341
372	FA	Right inferior cerebellar peduncle	22	rs1296754	17985560	G	A	1	0.24603	22q11.21	G	Longitude	0.12593	0.021519	5.8519	5.13e-09	5665	1	342	342
373	FA	Right medial lemniscus	1	rs11572541	217048937	T	C	0.92329	0.050991	1q41	C	Urbanicity score	-0.24094	0.039924	-6.0349	1.67e-09	6855	1	343	343
374	FA	Right medial lemniscus	3	rs73165187	166579509	C	T	0.99049	0.064535	3q26.1	T	CTQ-sexual abuse	0.21473	0.039125	5.4883	4.2e-08	6836	1	344	344
375	FA	Right medial lemniscus	5	rs852603	10898927	C	T	0.92278	0.06105	5p15.2	C	Summer born	-0.19496	0.035493	-5.4929	4.09e-08	7019	1	345	345
376	FA	Right posterior corona radiata	5	rs864788	167377835	T	C	0.92801	0.17448	5q34	T	Urbanicity score	0.12792	0.02298	5.5667	3.58e-08	6855	1.0182	346	346
377	FA	Right posterior corona radiata	11	rs144996699	128854168	G	A	0.99471	0.10097	11q24.3	A	Grassland%	-0.17913	0.031189	-5.7434	1.81e-08	5665	1.0377	347	347
378	FA	Right posterior corona radiata	12	rs80231259	101161937	A	C	0.97929	0.084408	12q23.1	C	Wind speed	0.19613	0.035846	5.4716	4.65e-08	5665	1	348	348
379	FA	Right posterior corona radiata	22	rs4819647	18391061	G	A	1	0.36671	22q11.21	G	Spring born	-0.10207	0.017056	-5.9845	2.28e-09	7019	1	349	349
380	FA	Right posterior limb of internal capsule	4	rs57154176	119817733	A	G	0.92477	0.074694	4q26	G	NO2	-0.22936	0.040562	-5.6547	2.72e-08	5663	1.0319	350	350
381	FA	Right posterior limb of internal capsule	5	rs62365539	80278450	C	T	0.90842	0.067106	5q14.1	T	Summer born	0.19492	0.03501	5.5677	4.81e-08	7019	1.0381	351	351
382	FA	Right retrolenticular part of internal capsule	6	rs4959897	3919919	T	G	0.90921	0.097428	6p25.2	G	PM2.5	-0.1928	0.033562	-5.7446	9.7e-09	5665	1	352	352
383	FA	Right superior cerebellar peduncle	7	rs10464234	43667821	C	T	0.94095	0.1498	7p13	T	Temperature	0.14458	0.02549	5.6722	3.3e-08	5665	1.0511	353	353
384	FA	Right superior fronto-occipital fasciculus	5	rs2010355	90349562	A	C	1	0.34053	5q14.3	C	Summer born	0.10052	0.017815	5.6422	2.34e-08	7019	1.0184	354	354
385	FA	Right tapetum	6	rs66945557:131651038:GA:G	131651038	GA	G	0.9877	0.075679	6q23.2	G	Longitude	-0.19298	0.034937	-5.5236	4.63e-08	5665	1.0188	355	355
386	FA	Right tapetum	17	rs67300820	74516000	C	T	0.96575	0.052878	17q25.1	T	Built-up%	-0.23058	0.040773	-5.6552	2.63e-08	5665	1.0299	356	356
387	FA	Right uncinate fasciculus	4	rs72996618	184461891	T	C	0.98881	0.10665	4q35.1	C	PDSI	-0.1932	0.030564	-6.3214	3.64e-10	5665	1.0132	357	357
388	FA	Right uncinate fasciculus	5	rs247524	110877352	A	G	0.98349	0.26989	5q22.1	G	Only child	0.11161	0.019174	5.8208	8.25e-09	6935	1.0175	358	358
389	Amp	aDMN	1	rs2483205	55518316	C	T	1	0.24422	1p32.3	T	Education years	0.12175	0.020741	5.8702	8.48e-09	6244	1.0362	359	359
390	Amp	aDMN	6	rs79616400	46769130	A	G	1	0.098955	6p12.3	G	Cropland%	0.1765	0.030846	5.7219	1.11e-08	5068	1	360	360
391	Amp	aDMN	7	rs3828966	158937870	T	C	0.94129	0.18833	7q36.3	C	CTQ-emotional abuse	-0.12481	0.0226	-5.5225	3.48e-08	6091	1	361	361
392	Amp	AN	2	rs76614188	143692388	T	C	0.95248	0.27636	2q22.2	C	Autumn born	0.11241	0.020437	5.5001	3.95e-08	6270	1	362	362
393	Amp	aSMN	20	rs186059200	55153430	A	G	0.95674	0.050403	20q13.31	G	CTQ-emotional neglect	0.25912	0.046074	5.6239	3.99e-08	6091	1.0461	363	363
394	Amp	dATN2	15	rs62022104	97270196	G	A	0.9075	0.22283	15q26.2	A	Summer born	0.12377	0.022067	5.609	2.12e-08	6270	1	364	364
395	Amp	dSMN	5	rs832402	56265168	T	C	0.93356	0.42882	5q11.2	C	NO2	-0.1157	0.02093	-5.5283	3.4e-08	5066	1	365	365
396	Amp	dVN	4	rs13132301	41243025	C	T	0.95896	0.16817	4p13	T	Humidity	0.1524	0.027898	5.4628	4.91e-08	5068	1	366	366
397	Amp	lFPN	6	rs3005179	8680283	A	T	0.987	0.28647	6p24.3	A	Autumn born	-0.11679	0.019316	-6.0462	2.2e-09	6270	1.0185	367	367
398	Amp	lVN	8	rs334746	18760802	A	C	0.93097	0.14595	8p22	C	NDVI	0.17225	0.029659	5.8075	6.73e-09	5068	1	368	368
399	Amp	pDMN	10	rs11197837:118621971:CA:C	118621971	CA	C	0.91289	0.094057	10q25.3	C	Surface pressure	0.21928	0.037717	5.8138	2.39e-08	5068	1.0814	369	369
400	Amp	pDMN	18	rs67498422	37591907	C	CG	0.95513	0.12005	18q12.3	CG	CTQ-physical neglect	0.16443	0.028901	5.6894	1.41e-08	6091	1.0033	370	370
401	Amp	pSMN	12	rs35073873	42093840	T	C	0.9729	0.18874	12q12	C	CTQ-emotional abuse	0.12537	0.022586	5.5506	2.97e-08	6091	1	371	371
402	Amp	pSMN	20	rs6118454	9032094	T	C	0.95881	0.2008	20p12.3	C	Fathers age at birth	-0.12404	0.022128	-5.6056	2.49e-08	6059	1.0086	372	372
403	Amp	pVN	10	rs10887510	87388643	C	T	0.96404	0.11967	10q23.1	T	PM2.5	0.17507	0.030935	5.6592	2.91e-08	5068	1.0375	373	373
404	Amp	pVN	12	rs76075287	115033929	C	T	1	0.056616	12q24.21	T	PM2.5	-0.24361	0.043179	-5.6418	3.2e-08	5068	1.0375	374	374
405	Amp	rFPN	1	rs442112	13932427	C	T	1	0.30982	1p36.21	C	CTQ-emotional abuse	0.10264	0.018544	5.5351	3.24e-08	6091	1	375	375
406	Amp	SCN	2	rs140067962	128600336	C	CA	0.96069	0.20586	2q14.3	CA	CTQ-sum	-0.12683	0.022825	-5.5567	3.72e-08	6091	1.0167	376	376
407	Amp	SCN	4	rs17475275	164976680	G	A	0.92622	0.1725	4q32.3	A	NL	0.15037	0.026896	5.5908	2.41e-08	5068	1.0008	377	377
408	Amp	SCN	9	rs13283091	94212104	G	A	0.95296	0.12846	9q22.31	A	Population count	0.17734	0.031061	5.7094	2.46e-08	5068	1.0448	378	378
409	Amp	vATN	21	rs2775955	15209933	T	C	0.95718	0.28189	21q11.2	T	Grassland%	-0.12985	0.02235	-5.8098	8.79e-09	5068	1.0165	379	379
410	FC	aDMN-dVN	2	rs74531854	47604176	C	T	1	0.064345	2p21	T	Latitude	-0.21935	0.039938	-5.4922	4.16e-08	5068	1	380	380
411	FC	AN-aDMN	3	rs56084636	57056159	G	A	0.94761	0.41362	3p14.3	A	CTQ-sum	0.11595	0.019826	5.8485	1.69e-08	6091	1.0718	381	381
412	FC	AN-aDMN	11	rs473343	117408156	G	C	0.97286	0.42421	11q23.3	C	CTQ-sum	0.10677	0.018762	5.6908	4.04e-08	6091	1.0718	382	382
413	FC	AN-dATN	12	rs139071968:98867018:CA:C	98867018	CA	C	0.9445	0.39719	12q23.1	C	Cropland%	-0.12471	0.020727	-6.0167	1.91e-09	5068	1	383	383
414	FC	AN-dATN2	1	rs76763222	88150110	C	T	0.99203	0.24687	1p22.3	T	Mothers age at birth	-0.11933	0.020779	-5.7427	1.79e-08	6061	1.0371	384	384
415	FC	AN-dATN2	3	rs60466682:85337934:GC:G	85337934	GC	G	0.93647	0.33719	3p12.1	G	CTQ-emotional abuse	-0.11481	0.020653	-5.5589	2.83e-08	6091	1	385	385
416	FC	AN-dSMN	13	rs80134773	80264852	T	C	0.93863	0.16419	13q31.1	C	Spring born	0.1389	0.024689	5.6261	1.92e-08	6270	1	386	386
417	FC	AN-dSMN	22	rs135094	43064840	A	G	0.97237	0.14995	22q13.2	G	NDVI	-0.17672	0.028423	-6.2176	2.36e-09	5068	1.0802	387	387
418	FC	AN-dVN	22	rs1883858	41653748	A	G	0.99324	0.40625	22q13.2	G	Longitude	0.111	0.019811	5.603	3.35e-08	5068	1.0263	388	388
419	FC	AN-lFPN	3	rs9825055	66755145	G	A	0.9587	0.36426	3p14.1	A	NDVI	0.11935	0.020804	5.737	1.02e-08	5068	1	389	389
420	FC	AN-lFPN	9	rs1249740	117052039	G	A	0.98622	0.24061	9q32	A	Longitude	-0.13257	0.023504	-5.6401	1.79e-08	5068	1	390	390
421	FC	AN-lVN	5	rs1842226	153880260	A	G	1	0.14283	5q33.2	G	Built-up%	0.16225	0.028734	5.6465	1.73e-08	5068	1	391	391
422	FC	AN-lVN	8	rs10093348	18344285	G	A	0.95189	0.14458	8p22	A	NL	-0.15967	0.028874	-5.5299	3.42e-08	5068	1.0011	392	392
423	FC	AN-lVN	15	rs142294735	39551100	G	A	0.94611	0.057837	15q14	A	Surface pressure	0.23188	0.040469	5.7297	1.79e-08	5068	1.0318	393	393
424	FC	AN-lVN	18	rs611913	62871915	T	C	0.96026	0.48082	18q22.1	T	Precipitation	0.11562	0.020369	5.6762	2.52e-08	5068	1.0344	394	394
425	FC	AN-pDMN	7	rs71017637	8931287	A	AGTGTGTGATC	0.98816	0.10603	7p21.3	AGTGTGTGATC	Fathers age at birth	-0.17457	0.030325	-5.7566	9.12e-09	6059	1.0008	395	395
426	FC	AN-pDMN	12	rs7312742	14480343	C	T	0.98106	0.32271	12p13.1	T	Humidity	0.12979	0.021652	5.9946	2.18e-09	5068	1	396	396
428	FC	AN-pDMN	12	rs7312742	14480343	C	T	0.98106	0.32271	12p13.1	T	Precipitation	0.12189	0.021811	5.5885	2.41e-08	5068	1
427	FC	AN-pDMN	12	rs7312742	14480343	C	T	0.98106	0.32271	12p13.1	T	Latitude	-0.11805	0.021337	-5.5326	3.31e-08	5068	1
429	FC	AN-pDMN	12	rs7312742	14480343	C	T	0.98106	0.32271	12p13.1	T	TD	-0.11594	0.021198	-5.4693	4.74e-08	5068	1
430	FC	AN-pDMN2	13	rs1891673	36491659	C	T	1	0.44882	13q13.3	T	Autumn born	0.10145	0.018257	5.5568	3.55e-08	6270	1.0137	397	397
431	FC	AN-pDMN2	19	rs11084095	52127030	G	A	0.97402	0.070213	19q13.41	A	Only child	-0.2018	0.035669	-5.6574	1.61e-08	6191	1	398	398
432	FC	AN-SAN	2	rs501737	141397990	C	A	0.90038	0.18748	2q22.1	C	Built-up%	-0.15131	0.025954	-5.8299	6.56e-09	5068	1.0062	399	399
433	FC	AN-SAN	2	rs501737	141397990	C	A	0.90038	0.18748	2q22.1	C	LUI	-0.15395	0.026044	-5.9112	8.89e-09	5068	1.0529
434	FC	AN-SAN	7	rs4720614	47788138	G	T	0.9689	0.31666	7p12.3	T	CTQ-physical neglect	-0.10795	0.019724	-5.4732	4.6e-08	6091	1	400	400
435	FC	AN-SAN	16	rs11647888	82765607	G	A	0.95341	0.20831	16q23.3	A	NL	-0.14196	0.02491	-5.699	1.27e-08	5068	1	401	401
436	FC	AN-SAN	20	rs148686160:2529284:C:CA	2529284	C	CA	0.97819	0.26018	20p13	CA	PM2.5	-0.12677	0.02244	-5.6494	3.21e-08	5068	1.0404	402	402
437	FC	AN-vATN	8	rs11786795	135934041	A	T	0.99027	0.29009	8q24.22	T	Spring born	-0.11695	0.019419	-6.0227	1.81e-09	6270	1	403	403
438	FC	aSMN-AN	15	rs2118784	51451185	C	A	0.99444	0.41489	15q21.2	A	Temperature	-0.10934	0.019553	-5.5923	2.75e-08	5068	1.0097	404	404
439	FC	aSMN-dATN	4	rs1378572	61204090	G	T	0.96521	0.42579	4q13.1	G	CTQ-physical neglect	0.11227	0.019254	5.8309	5.79e-09	6091	1	405	405
440	FC	aSMN-dATN	12	rs4766574	111832372	C	T	0.99337	0.1425	12q24.12	C	Summer born	-0.145	0.02533	-5.7246	1.08e-08	6270	1	406	406
441	FC	aSMN-dATN2	1	rs66949733	188567953	T	A	0.94273	0.14647	1q31.1	A	CTQ-emotional neglect	0.15755	0.028332	5.5609	3.54e-08	6091	1.0151	407	407
442	FC	aSMN-dATN2	20	rs6055919	8561361	A	G	1	0.40634	20p12.3	A	Fathers age at birth	0.10375	0.018497	5.6089	2.13e-08	6059	1	408	408
443	FC	aSMN-dVN	2	rs13392396	239318016	T	C	1	0.16226	2q37.3	C	Autumn born	0.13388	0.023955	5.5891	2.38e-08	6270	1	409	409
444	FC	aSMN-lFPN	8	rs67769563	6167280	G	A	1	0.16845	8p23.2	A	Autumn born	0.13999	0.023727	5.9002	3.82e-09	6270	1	410	410
445	FC	aSMN-lFPN	14	rs11620650	78545795	T	C	1	0.339	14q24.3	T	CTQ-emotional neglect	0.11037	0.020028	5.5108	3.72e-08	6091	1	411	411
446	FC	aSMN-lVN	6	rs142559102	104743218	AT	A	0.90679	0.21365	6q16.3	A	Mothers age at birth	0.14115	0.023312	6.0548	1.49e-09	6061	1	412	412
447	FC	aSMN-pDMN	6	rs730223	100676593	C	T	0.98103	0.42318	6q16.3	T	Precipitation	-0.11263	0.020281	-5.5535	4.87e-08	5068	1.0328	413	413
448	FC	aSMN-pDMN2	12	rs7137172	115646261	A	G	0.94702	0.2579	12q24.21	A	Surface pressure	-0.1284	0.023079	-5.5637	4.13e-08	5068	1.0256	414	414
449	FC	aSMN-pDMN2	13	rs61963784	113440878	G	A	0.92609	0.34495	13q34	A	Urbanicity score	0.11285	0.019949	5.6571	2.35e-08	6106	1.0235	415	415
450	FC	aSMN-pSMN	5	rs2124888	80516195	C	T	0.96962	0.12747	5q14.1	T	NDBI	-0.16283	0.029376	-5.543	3.12e-08	5068	1	416	416
451	FC	aSMN-pSMN	13	rs1887258	23471815	G	A	0.95065	0.23519	13q12.12	A	Precipitation	-0.134	0.023704	-5.653	3.37e-08	5068	1.0451	417	417
452	FC	aSMN-pSMN	17	rs9889937	18571366	A	G	0.92676	0.36956	17p11.2	G	PM2.5	-0.12369	0.020901	-5.918	1.59e-08	5068	1.0925	418	418
453	FC	aSMN-rFPN	12	rs3064571	26901551	G	GTGTC	0.9874	0.49011	12p11.23	GTGTC	Autumn born	0.10193	0.017848	5.7108	1.54e-08	6270	1.0165	419	419
454	FC	aSMN-SAN	4	rs12648436	29296132	G	C	0.95682	0.208	4p15.1	G	Autumn born	0.13163	0.02253	5.8421	6.56e-09	6270	1.0111	420	420
455	FC	aSMN-vATN	2	rs77940389	224535462	C	G	0.91433	0.11069	2q36.1	G	Humidity	0.18671	0.033459	5.5804	3.29e-08	5068	1.0168	421	421
456	FC	aSMN-vATN	12	rs17619811	118733582	G	T	0.97721	0.17821	12q24.23	T	Cropland%	0.14353	0.025657	5.5942	2.87e-08	5068	1.0131	422	422
457	FC	CBN-dATN2	7	rs10263213	32227978	C	G	0.97792	0.48973	7p14.3	C	NDVI	-0.10954	0.019965	-5.4867	4.38e-08	5068	1.0013	423	423
458	FC	CBN-dATN2	13	rs35413307	112191778	T	G	0.93812	0.17803	13q34	T	Temperature	0.15372	0.025755	5.9687	3.19e-09	5068	1.0123	424	424
459	FC	CBN-dATN2	16	rs1862828	83444531	A	G	0.96878	0.12578	16q23.3	A	Latitude	0.15892	0.028546	5.5672	2.72e-08	5068	1	425	425
460	FC	CBN-dATN2	16	rs1862828	83444531	A	G	0.96878	0.12578	16q23.3	A	TD	0.15736	0.028383	5.5441	3.12e-08	5068	1.0003
461	FC	CBN-dATN2	20	rs71705286:56804354:GAA:G	56804354	GAA	G	0.96417	0.3612	20q13.32	G	Cropland%	0.11699	0.02124	5.508	3.81e-08	5068	1	426	426
462	FC	CBN-dSMN	11	rs12364489	57329466	T	C	1	0.083148	11q12.1	C	Precipitation	0.20984	0.037165	5.6462	4.68e-08	5068	1.0648	427	427
463	FC	CBN-dVN	3	rs9837084	150738755	A	C	0.9539	0.2859	3q25.1	C	Education years	-0.12108	0.020821	-5.8154	1.48e-08	6244	1.0512	428	428
464	FC	CBN-dVN	8	rs6469835	120636850	A	G	0.94562	0.47769	8q24.12	G	Temperature	0.11283	0.020503	5.5033	3.91e-08	5068	1	429	429
465	FC	CBN-lFPN	2	rs332662	119500430	T	C	0.95282	0.21226	2q14.2	T	Built-up%	-0.1397	0.024545	-5.6917	1.8e-08	5068	1.0185	430	430
466	FC	CBN-lVN	4	rs11097483	96671236	C	T	0.99779	0.10418	4q22.3	T	CTQ-physical neglect	0.16917	0.029612	5.7128	4.6e-08	6091	1.0894	431	431
467	FC	CBN-pDMN	20	rs12479803	343763	G	A	0.98933	0.2792	20p13	A	Built-up%	-0.12552	0.022397	-5.6045	2.2e-08	5068	1	432	432
468	FC	CBN-rFPN	1	rs12062616	69925811	T	G	0.9461	0.38969	1p31.1	G	CTQ-emotional neglect	-0.11174	0.019903	-5.614	4.01e-08	6091	1.0428	433	433
469	FC	CBN-rFPN	18	rs9954085	40466757	G	T	0.95293	0.12344	18q12.3	T	Mothers age at birth	-0.15588	0.027953	-5.5765	2.56e-08	6061	1	434	434
470	FC	CBN-SCN	14	rs8008885	88543442	A	G	0.99333	0.22901	14q31.3	G	NDVI	0.13287	0.02362	5.6256	1.95e-08	5068	1	435	435
471	FC	CBN-vATN	9	rs9695993	93623764	A	C	0.94754	0.14228	9q22.2	C	Only child	0.14266	0.026134	5.459	4.97e-08	6191	1	436	436
472	FC	CBN-vATN	10	rs12778616	118444538	T	C	1	0.067967	10q25.3	C	Humidity	-0.22446	0.039549	-5.6756	1.46e-08	5068	1	437	437
473	FC	CBN-vATN	10	rs12777585	118444763	C	G	0.99044	0.067663	10q25.3	G	Precipitation	-0.22619	0.041227	-5.4864	4.3e-08	5068	1
474	FC	dATN2-dATN	9	rs201576859	73122675	G	GA	0.94302	0.22393	9q21.12	GA	Altitude	0.13911	0.025056	5.5517	2.97e-08	5068	1	438	438
475	FC	dATN2-lFPN	15	rs58439806:49978055:TA:T	49978055	TA	T	0.91351	0.31049	15q21.2	T	CTQ-physical neglect	-0.12665	0.021203	-5.9733	2.58e-09	6091	1.0027	439	439
476	FC	dATN2-lVN	11	rs74904142	39229272	A	T	0.97912	0.080333	11p12	T	Grassland%	-0.19644	0.034608	-5.6762	4.48e-08	5068	1.073	440	440
477	FC	dATN2-lVN	13	rs12100303	45649353	G	C	0.99882	0.30244	13q14.12	C	Humidity	0.11844	0.021483	5.5132	3.7e-08	5068	1	441	441
478	FC	dATN2-rFPN	6	rs3798847	55621358	A	T	0.99027	0.15427	6p12.1	T	Population count	-0.15102	0.027269	-5.538	4.22e-08	5068	1.0176	442	442
479	FC	dATN2-rFPN	10	rs4242771	4722289	C	T	0.9729	0.47867	10p15.1	T	Urbanicity score	-0.10226	0.018637	-5.487	4.41e-08	6106	1.0023	443	443
480	FC	dATN-aDMN	20	rs6078980	13279411	G	T	1	0.34178	20p12.1	G	Autumn born	-0.11027	0.018678	-5.9041	6.13e-09	6270	1.0286	444	444
481	FC	dATN-dVN	2	rs10188880	171439648	A	G	0.94337	0.25643	2q31.1	A	Latitude	0.13255	0.023499	5.6404	1.79e-08	5068	1	445	445
482	FC	dATN-dVN	10	rs447363	132139508	C	T	0.9834	0.27152	10q26.3	C	Summer born	-0.11175	0.019931	-5.607	2.15e-08	6270	1	446	446
483	FC	dATN-lFPN	1	rs2015023	29456085	C	T	0.97404	0.49463	1p35.3	T	CTQ-physical neglect	-0.1021	0.01859	-5.4918	4.14e-08	6091	1	447	447
484	FC	dATN-lFPN	2	rs7584451	237902511	T	C	0.98308	0.14723	2q37.3	C	NL	0.15384	0.027989	5.4966	4.06e-08	5068	1	448	448
485	FC	dATN-lFPN	7	rs10271027	37771402	G	C	0.98908	0.25117	7p14.1	C	PDSI	-0.12919	0.023056	-5.6031	3.61e-08	5068	1.0312	449	449
486	FC	dATN-pSMN	7	rs17160685	138722452	A	T	0.91673	0.096329	7q34	T	Fathers age at birth	-0.18431	0.033264	-5.5406	3.41e-08	6059	1.0053	450	450
487	FC	dATN-pSMN	8	rs994770	140333323	G	T	0.94755	0.49787	8q24.3	G	CTQ-emotional neglect	-0.10667	0.019022	-5.608	2.93e-08	6091	1.02	451	451
488	FC	dSMN-aDMN	3	rs1972456	194070801	G	A	0.92035	0.2999	3q29	G	Humidity	-0.13671	0.023159	-5.903	3.8e-09	5068	1	452	452
489	FC	dSMN-dATN	16	rs7190982	61465121	A	G	1	0.31685	16q21	A	Wind speed	0.12212	0.021423	5.7004	2.95e-08	5068	1.0537	453	453
491	FC	dSMN-dVN	4	rs140135389	166597028	CT	C	0.98972	0.097633	4q32.3	C	Cropland%	0.19347	0.033681	5.7443	1.49e-08	5068	1.0256	454	454
490	FC	dSMN-dVN	4	rs4539985	5721313	C	T	0.94464	0.48786	4p16.2	T	Mothers age at birth	0.10339	0.018792	5.5016	4.06e-08	6061	1.0023	455	455
492	FC	dSMN-dVN	6	rs201433853	139979100	G	T	0.96796	0.24487	6q24.1	T	PM2.5	-0.12821	0.023153	-5.5376	3.6e-08	5068	1.0072	456	456
493	FC	dSMN-dVN	9	9:114459470:C:CT	114459470	C	CT	0.97498	0.14524	9q31.3	CT	Temperature	-0.1618	0.028727	-5.6325	2.23e-08	5068	1.011	457	457
494	FC	dSMN-lFPN	14	rs2478802	85699379	T	C	0.96687	0.3949	14q31.3	T	CTQ-physical neglect	0.10533	0.019232	5.4769	4.5e-08	6091	1	458	458
495	FC	dSMN-pDMN	3	rs554722386	60107446	C	A	0.90613	0.16016	3p14.2	A	Winter born	-0.14572	0.025658	-5.6795	1.58e-08	6270	1.0067	459	459
496	FC	dSMN-pDMN	8	rs1454582	14976574	C	G	0.96306	0.18496	8p22	G	Winter born	-0.12855	0.023086	-5.5683	2.98e-08	6270	1.0067	460	460
497	FC	dSMN-pDMN	15	rs7179649	29447223	T	C	0.91515	0.27321	15q13.1	C	NDVI	-0.13139	0.023475	-5.5971	2.29e-08	5068	1	461	461
498	FC	dSMN-pDMN	17	rs1295330	19318031	A	G	0.98655	0.40847	17p11.2	G	Latitude	-0.10972	0.019862	-5.524	3.59e-08	5068	1.002	462	462
499	FC	dSMN-pSMN	19	rs10416829	33131336	T	C	0.97534	0.27353	19q13.11	T	PDSI	-0.12236	0.022299	-5.487	4.29e-08	5068	1	463	463
500	FC	dSMN-rFPN	7	rs11410003:36482551:G:GT	36482551	G	GT	0.93026	0.35619	7p14.2	GT	Fathers age at birth	0.1064	0.019169	5.5504	4.78e-08	6059	1.031	464	464
501	FC	lFPN-aDMN	7	rs7795924	115445762	G	A	1	0.0899	7q31.2	G	Built-up%	-0.18393	0.033157	-5.5472	3.73e-08	5068	1.0128	465	465
502	FC	lFPN-aDMN	21	rs2823526	17346248	C	G	0.90358	0.14054	21q21.1	C	Autumn born	-0.15608	0.027307	-5.7158	1.14e-08	6270	1	466	466
503	FC	lFPN-dVN	5	rs35608121	82076933	A	G	0.92289	0.09095	5q14.2	G	NDVI	0.19408	0.035251	5.5058	4.85e-08	5068	1.0149	467	467
504	FC	lVN-pDMN	2	rs1263599	207941850	C	T	0.96324	0.25993	2q33.3	T	Wind speed	-0.13498	0.02294	-5.8839	1.37e-08	5068	1.0705	468	468
505	FC	lVN-pDMN	10	rs10996902	67874103	T	C	1	0.26845	10q21.3	C	Education years	-0.11899	0.019825	-6.002	4.11e-09	6244	1.039	469	469
506	FC	lVN-pDMN	18	rs8093637	24360294	G	A	0.93526	0.31424	18q11.2	G	Education years	0.11507	0.019844	5.7988	1.34e-08	6244	1.039	470	470
507	FC	lVN-pSMN	2	rs62167019	121467759	G	T	0.99467	0.10885	2q14.2	T	NO2	0.18477	0.033809	5.4651	4.85e-08	5066	1	471	471
508	FC	lVN-pSMN	6	rs147934946	168934813	AT	A	0.90181	0.31001	6q27	A	Mothers age at birth	0.11348	0.020654	5.4944	4.44e-08	6061	1.0055	472	472
509	FC	pDMN2-aDMN	2	rs6541854	123506536	A	G	0.96567	0.32026	2q14.3	G	Summer born	0.10483	0.019167	5.4695	4.69e-08	6270	1	473	473
510	FC	pDMN2-aDMN	4	rs34203673:31615428:AAT:A	31615428	AAT	A	0.94396	0.33914	4p15.1	AAT	Summer born	-0.10916	0.019428	-5.6189	2e-08	6270	1	474	474
511	FC	pDMN2-aDMN	18	rs62097206	44302086	C	G	0.93176	0.21818	18q21.1	G	NL	-0.14701	0.024721	-5.9468	2.92e-09	5068	1	475	475
512	FC	pDMN2-dATN2	1	rs3753242	2069681	C	T	1	0.44861	1p36.33	C	Urbanicity score	-0.10088	0.018247	-5.5289	3.36e-08	6106	1	476	476
513	FC	pDMN2-dATN2	2	rs67069889	156588502	AT	A	0.91061	0.26678	2q24.1	A	Water body%	-0.13573	0.022754	-5.9653	6.59e-09	5068	1.0536	477	477
514	FC	pDMN2-dATN2	4	rs17025381	149806425	T	A	0.96933	0.13477	4q31.23	A	Summer born	-0.14889	0.026574	-5.6028	2.64e-08	6270	1.0115	478	478
515	FC	pDMN2-dATN2	19	rs140192629	54418055	A	T	0.93863	0.10915	19q13.42	T	Forest%	-0.20628	0.03683	-5.6009	3.99e-08	5068	1.0371	479	479
516	FC	pDMN2-lFPN	5	rs1806109	9200725	C	T	0.90205	0.2238	5p15.31	T	NL	-0.13309	0.024077	-5.5279	3.89e-08	5068	1.0087	480	480
517	FC	pDMN2-lVN	10	rs7071792	122422415	T	C	0.9832	0.16473	10q26.12	C	Autumn born	0.13322	0.024113	5.5247	4.09e-08	6270	1.0113	481	481
518	FC	pDMN2-rFPN	5	rs2972854	75617889	A	C	0.97336	0.11564	5q13.3	C	Summer born	0.16126	0.028781	5.6032	3.57e-08	6270	1.0311	482	482
519	FC	pDMN2-rFPN	10	rs115954650	72019059	G	A	0.90608	0.12499	10q22.1	A	LUI	-0.16827	0.030177	-5.576	3.55e-08	5068	1.0202	483	483
520	FC	pDMN2-rFPN	16	rs56947871:80504250:GA:G	80504250	GA	G	0.91324	0.41838	16q23.2	GA	CTQ-emotional abuse	-0.10816	0.017951	-6.0252	8.95e-09	6091	1.0949	484	484
521	FC	pDMN-aDMN	16	rs6499500	71348415	C	G	0.98929	0.3187	16q22.2	C	Fathers age at birth	-0.10903	0.019574	-5.5699	3.57e-08	6059	1.0188	485	485
522	FC	pDMN-dVN	2	rs10189264	36961526	G	C	0.96222	0.25387	2p22.2	C	Urbanicity score	0.11497	0.021025	5.4682	4.73e-08	6106	1	486	486
523	FC	pDMN-dVN	11	rs149456650	18491378	CAAAACA	C	0.90466	0.089047	11p15.1	C	LUI	0.21446	0.038005	5.643	1.76e-08	5068	1	487	487
524	FC	pDMN-dVN	22	rs131041	49189733	C	A	0.99458	0.31782	22q13.32	A	Urbanicity score	-0.11373	0.019159	-5.936	3.08e-09	6106	1	488	488
525	FC	pDMN-lFPN	18	rs309242	66385965	T	C	0.99151	0.18289	18q22.1	C	NO2	-0.14519	0.025003	-5.8071	1.66e-08	5066	1.0549	489	489
526	FC	pDMN-rFPN	3	rs9820368	14247401	G	A	0.9881	0.054576	3p25.1	A	CTQ-sum	0.24478	0.043249	5.6597	2.15e-08	6091	1.0188	490	490
527	FC	pDMN-rFPN	6	rs11968300	149580983	C	T	0.9938	0.39516	6q25.1	T	Altitude	-0.11002	0.019302	-5.7	3.31e-08	5068	1.0611	491	491
528	FC	pSMN-dVN	2	rs35008114:68154570:CG:C	68154570	CG	C	0.95191	0.24076	2p14	CG	Fathers age at birth	-0.12864	0.021564	-5.9654	2.58e-09	6059	1	492	492
529	FC	pSMN-dVN	13	rs79314915	73913305	C	T	0.91527	0.10711	13q22.1	T	Longitude	0.18455	0.032563	5.6675	2.18e-08	5068	1.0221	493	493
530	FC	pSMN-lFPN	8	rs73274506	101620958	C	T	1	0.076184	8q22.3	T	CTQ-sum	-0.19735	0.035109	-5.621	1.98e-08	6091	1	494	494
531	FC	pSMN-pDMN	3	rs35194024	55227554	A	ATT	0.9321	0.28037	3p14.3	A	Urbanicity score	0.12006	0.0209	5.7447	1.23e-08	6106	1.0144	495	495
532	FC	pSMN-pDMN	16	rs80331211	51930031	T	C	0.97148	0.2321	16q12.1	C	CTQ-emotional abuse	0.12254	0.022013	5.5667	2.71e-08	6091	1	496	496
533	FC	pVN-aDMN	5	rs79248768	57390589	A	G	0.96442	0.053022	5q11.2	G	Urbanicity score	0.23611	0.041973	5.6253	2.25e-08	6106	1.0093	497	497
534	FC	pVN-aDMN	7	rs148983840	83681146	T	C	0.94542	0.3671	7q21.11	T	NDVI	-0.12199	0.021389	-5.7035	1.24e-08	5068	1	498	498
535	FC	pVN-AN	9	rs12684036	120789229	A	G	0.97373	0.44524	9q33.1	G	Precipitation	-0.11196	0.020487	-5.4648	4.86e-08	5068	1	499	499
536	FC	pVN-aSMN	6	rs213214	33181997	T	C	0.98701	0.05633	6p21.32	T	Humidity	-0.29883	0.053756	-5.5589	3.51e-08	5068	1.0133	500	500
537	FC	pVN-aSMN	6	rs213214	33181997	T	C	0.98701	0.05633	6p21.32	T	Precipitation	-0.30147	0.05438	-5.5438	3.9e-08	5068	1.0145
538	FC	pVN-dATN	11	rs12364368	99049109	A	C	0.96099	0.44158	11q22.1	C	Wind speed	-0.12677	0.02041	-6.2109	5.69e-10	5068	1	501	501
539	FC	pVN-dATN2	3	rs9818342	60472087	A	G	0.99559	0.39299	3p14.2	G	Longitude	-0.11783	0.020143	-5.8497	1.43e-08	5068	1.0608	502	502
540	FC	pVN-dATN2	7	rs11404298	90173734	A	AT	0.93229	0.34787	7q21.13	A	Temperature	0.12348	0.020979	5.886	4.21e-09	5068	1	503	503
541	FC	pVN-dATN2	21	rs71317475	28020397	G	A	0.91505	0.073954	21q21.3	A	NL	-0.22571	0.04092	-5.5159	3.64e-08	5068	1	504	504
542	FC	pVN-dSMN	11	rs2793475	29379641	T	A	0.99871	0.26496	11p14.1	A	Only child	-0.11582	0.020447	-5.6645	1.66e-08	6191	1.0047	505	505
543	FC	pVN-dSMN	16	rs7195994	54060205	G	A	1	0.14457	16q12.2	A	NL	0.15358	0.028019	5.4813	4.81e-08	5068	1.0054	506	506
544	FC	pVN-dVN	8	rs58728191	110051500	A	ATGTGTG	0.90527	0.43663	8q23.1	A	Only child	-0.11321	0.019198	-5.8972	4.47e-09	6191	1.0078	507	507
546	FC	pVN-dVN	19	rs144324536:53308526:G:GA	53308526	G	GA	0.93433	0.32323	19q13.41	G	Precipitation	0.13223	0.021944	6.0256	1.8e-09	5068	1	508	508
545	FC	pVN-dVN	19	rs144324536:53308526:G:GA	53308526	G	GA	0.93433	0.32323	19q13.41	G	Humidity	0.12732	0.02195	5.8005	7.63e-09	5068	1.0049
547	FC	pVN-lVN	16	rs587294	9396832	A	G	0.98245	0.42546	16p13.2	G	Humidity	0.11841	0.020328	5.825	6.07e-09	5068	1	509	509
548	FC	pVN-lVN	16	rs587294	9396832	A	G	0.98245	0.42546	16p13.2	G	Latitude	-0.11797	0.020449	-5.7689	8.46e-09	5068	1
550	FC	pVN-lVN	16	rs587294	9396832	A	G	0.98245	0.42546	16p13.2	G	TD	-0.11334	0.020188	-5.6144	2.08e-08	5068	1
549	FC	pVN-lVN	16	rs587294	9396832	A	G	0.98245	0.42546	16p13.2	G	Temperature	0.11363	0.020233	5.616	2.15e-08	5068	1.0027
551	FC	pVN-pDMN	2	rs2432944	152306035	T	C	0.96986	0.20958	2q23.3	T	NDVI	0.14021	0.025279	5.5464	3.06e-08	5068	1	510	510
552	FC	pVN-pDMN2	5	rs10035381	30356174	C	T	1	0.0594	5p13.3	C	Spring born	-0.20361	0.037013	-5.5011	4.48e-08	6270	1.0087	511	511
553	FC	pVN-pDMN2	20	rs6013714	52120812	T	C	0.91545	0.47117	20q13.2	T	Precipitation	0.11743	0.020749	5.6597	1.6e-08	5068	1	512	512
554	FC	pVN-pSMN	2	rs12616852	119069878	C	T	0.94067	0.40178	2q14.2	C	Forest%	0.11414	0.020748	5.501	4.7e-08	5068	1.0111	513	513
555	FC	pVN-pSMN	12	rs939477	43345435	A	C	0.95791	0.067758	12q12	C	NDVI	0.2237	0.040648	5.5033	3.91e-08	5068	1	514	514
556	FC	pVN-rFPN	7	rs417013	101820155	G	A	0.99823	0.14458	7q22.1	A	Temperature	0.16085	0.027609	5.8261	2.5e-08	5068	1.089	515	515
557	FC	pVN-vATN	15	rs8038526	76470755	C	T	1	0.39854	15q24.2	T	LUI	0.11189	0.020264	5.5217	3.66e-08	5068	1.0024	516	516
558	FC	rFPN-aDMN	7	rs11979515	17790118	C	T	0.99525	0.09353	7p21.1	C	NO2	0.20034	0.033857	5.9172	1.54e-08	5066	1.0904	517	517
559	FC	rFPN-aDMN	13	rs5806878	111584614	G	GT	0.93972	0.18268	13q34	G	Population count	-0.14439	0.025328	-5.7006	2.01e-08	5068	1.0286	518	518
560	FC	rFPN-aDMN	20	rs6139863	5867466	C	T	0.93838	0.050182	20p12.3	T	NDBI	0.2655	0.047827	5.5513	2.98e-08	5068	1	519	519
561	FC	rFPN-dVN	2	rs1849602	20274114	T	C	0.96524	0.10362	2p24.1	T	Summer born	0.17171	0.030335	5.6605	1.58e-08	6270	1	520	520
562	FC	rFPN-lFPN	18	rs66933419	62871613	GCC	G	0.96142	0.46773	18q22.1	G	PM2.5	0.11095	0.019779	5.6094	2.5e-08	5068	1.0098	521	521
563	FC	SAN-aDMN	16	rs13334312	11222320	C	A	0.97156	0.10199	16p13.13	A	Built-up%	0.17605	0.032225	5.4631	4.9e-08	5068	1	522	522
564	FC	SAN-aDMN	16	rs5815616	11227638	C	CA	0.96826	0.1036	16p13.13	CA	NL	0.17606	0.032094	5.4858	4.91e-08	5068	1.0084
565	FC	SAN-dATN2	1	rs2209194	209147075	G	A	0.98411	0.28403	1q32.2	G	Built-up%	0.12606	0.022293	5.6547	1.65e-08	5068	1	523	523
566	FC	SAN-dATN2	16	rs2626634	80336420	T	C	0.97542	0.28502	16q23.2	C	Fathers age at birth	-0.11356	0.020523	-5.5332	3.28e-08	6059	1	524	524
567	FC	SAN-dSMN	17	rs2058236	14475550	T	C	0.98603	0.17254	17p12	T	Surface pressure	-0.15792	0.027571	-5.7277	1.08e-08	5068	1	525	525
568	FC	SAN-lFPN	7	rs117463701	27300847	G	T	0.99753	0.084394	7p15.2	T	CTQ-emotional neglect	0.19248	0.034725	5.5428	3.1e-08	6091	1	526	526
569	FC	SAN-lFPN	16	rs12931598	81802714	C	G	0.93111	0.14361	16q23.3	G	Parental divorce	0.1425	0.025689	5.547	3.03e-08	6187	1	527	527
570	FC	SAN-pDMN	3	rs5015065	24957204	T	G	0.95802	0.43784	3p24.2	G	CTQ-emotional neglect	-0.10928	0.018996	-5.7526	9.22e-09	6091	1	528	528
571	FC	SAN-pDMN	9	rs590504	135935185	C	G	0.93499	0.21343	9q34.2	G	Autumn born	-0.12669	0.022256	-5.6926	1.31e-08	6270	1	529	529
572	FC	SAN-pDMN2	11	rs34121662:23518701:ATT:AT	23518701	ATT	AT	0.93115	0.34167	11p14.3	AT	LUI	-0.12391	0.022061	-5.6165	2.05e-08	5068	1	530	530
573	FC	SAN-pDMN2	15	rs11395171:93610513:G:GA	93610513	G	GA	0.98379	0.079089	15q26.1	GA	TD	-0.21629	0.039389	-5.4912	4.19e-08	5068	1	531	531
574	FC	SAN-pSMN	4	rs200193904	11242174	T	C	0.96666	0.29178	4p16.1	C	Wind speed	0.14595	0.021917	6.659	1.18e-10	5068	1.0636	532	532
575	FC	SAN-pSMN	13	rs57807323	34731496	TAG	T	0.90653	0.070788	13q13.2	T	Built-up%	-0.21903	0.040069	-5.4663	4.82e-08	5068	1	533	533
576	FC	SAN-vATN	20	rs57656648	43236002	A	G	0.96537	0.067444	20q13.12	G	Altitude	-0.24205	0.043623	-5.5486	4.05e-08	5068	1.0188	534	534
577	FC	SCN-AN	4	rs79195121	83777587	C	A	0.97249	0.38527	4q21.22	A	Parental divorce	0.099767	0.017418	5.7278	1.71e-08	6187	1.029	535	535
578	FC	SCN-AN	7	rs67980783	128022208	C	CT	0.92556	0.38554	7q32.1	CT	Fathers age at birth	-0.10764	0.01952	-5.5143	4.74e-08	6059	1.017	536	536
579	FC	SCN-AN	13	rs8181870	69226649	T	G	0.92619	0.28451	13q21.33	G	Fathers age at birth	-0.11955	0.021268	-5.6213	2.6e-08	6059	1.017	537	537
581	FC	SCN-dATN	1	rs10803024	242381009	C	T	0.96337	0.38383	1q43	C	Surface pressure	0.12235	0.020598	5.9396	6.07e-09	5068	1.0397	538	538
580	FC	SCN-dATN	1	rs10803024	242381009	C	T	0.96337	0.38383	1q43	C	Altitude	-0.11916	0.020649	-5.771	1.27e-08	5068	1.0249
582	FC	SCN-dATN	2	2:86237124:C:CA	86237124	C	CA	0.92265	0.13819	2p11.2	CA	Education years	-0.16303	0.026878	-6.0654	1.89e-09	6244	1.0164	539	539
583	FC	SCN-dSMN	15	rs12148245	80278961	C	T	0.97297	0.45502	15q25.1	T	Altitude	0.10939	0.019625	5.5742	2.62e-08	5068	1	540	540
584	FC	SCN-dVN	1	rs74102290	100429917	A	G	0.97219	0.13016	1p21.2	G	NDBI	-0.17182	0.030724	-5.5924	2.36e-08	5068	1	541	541
585	FC	SCN-dVN	2	rs11693134	107474755	T	C	0.99081	0.44979	2q12.2	T	NL	0.11364	0.020004	5.6808	1.42e-08	5068	1	542	542
586	FC	SCN-dVN	9	rs75890441	93074846	T	A	0.9683	0.088234	9q22.2	A	Fathers age at birth	0.17959	0.032244	5.5697	4.61e-08	6059	1.0356	543	543
587	FC	SCN-lVN	2	rs80283812	176449877	A	C	0.97667	0.1797	2q31.1	C	Built-up%	-0.15156	0.026279	-5.7675	1.3e-08	5068	1.0255	544	544
588	FC	SCN-lVN	2	rs80283812	176449877	A	C	0.97667	0.1797	2q31.1	C	Cropland%	0.14437	0.026325	5.484	4.36e-08	5068	1
589	FC	SCN-lVN	7	rs112465434	53570720	T	C	0.9555	0.07391	7p12.1	C	Humidity	-0.21766	0.039829	-5.4649	4.86e-08	5068	1	545	545
590	FC	SCN-pDMN	12	rs1996041	28758634	A	G	0.99302	0.48441	12p11.22	A	Summer born	-0.10471	0.0177	-5.9158	6.28e-09	6270	1.0341	546	546
591	FC	SCN-pDMN2	11	rs1939309	100421331	C	T	0.99852	0.25514	11q22.1	C	Winter born	0.11834	0.020625	5.7378	1.34e-08	6270	1.0174	547	547
592	FC	SCN-pSMN	1	rs12063867	201176968	A	G	1	0.34777	1q32.1	G	Education years	0.10284	0.018732	5.4901	4.18e-08	6244	1	548	548
593	FC	SCN-pSMN	5	rs16898772	29179164	T	C	0.97691	0.14864	5p13.3	C	LUI	-0.15579	0.028203	-5.524	3.69e-08	5068	1.0037	549	549
594	FC	SCN-pVN	11	rs4930117	2526691	T	A	0.97946	0.32888	11p15.5	A	PM2.5	0.12086	0.021315	5.67	1.6e-08	5068	1.0036	550	550
595	FC	SCN-SAN	12	rs149242436:73752086:CA:C	73752086	CA	C	0.90521	0.14088	12q21.1	CA	Wind speed	-0.16284	0.029521	-5.5161	3.64e-08	5068	1	551	551
596	FC	SCN-vATN	3	rs9855786	84665789	G	A	0.97232	0.22349	3p12.1	A	NL	-0.13268	0.024247	-5.4722	4.66e-08	5068	1	552	552
597	FC	vATN-dATN2	13	rs2225230	94705148	T	C	0.93825	0.18883	13q31.3	T	Spring born	0.12795	0.02297	5.5704	2.77e-08	6270	1.0027	553	553
598	FC	vATN-dSMN	5	rs6875220	7086387	G	T	0.99829	0.33017	5p15.31	G	Cropland%	0.11669	0.021209	5.5017	4.37e-08	5068	1.0065	554	554
599	FC	vATN-dVN	16	rs13337675	4077178	A	G	1	0.096518	16p13.3	G	Only child	0.17254	0.030772	5.607	2.63e-08	6191	1.0128	555	555
601	FC	vATN-lVN	9	rs5898897	87929461	ACCT	A	0.95688	0.34417	9q21.33	ACCT	NO2	0.12624	0.022237	5.677	2.13e-08	5066	1.024	556	556
600	FC	vATN-lVN	9	rs1359951	16024386	G	T	0.98036	0.31134	9p22.3	G	Autumn born	-0.10919	0.01956	-5.5821	2.48e-08	6270	1	557	557
602	FC	vATN-pDMN	2	rs1435030	153958420	T	G	0.95284	0.053628	2q23.3	G	PDSI	-0.26008	0.046029	-5.6504	3.81e-08	5068	1.0522	558	558
603	FC	vATN-pSMN	7	rs116625994	62208004	G	T	0.93384	0.14765	7q11.21	T	Winter born	0.14698	0.026338	5.5804	4.05e-08	6270	1.0311	559	559
604	FC	vATN-pSMN	12	rs17562958	60089308	C	G	0.98748	0.16693	12q14.1	G	Temperature	-0.15019	0.025771	-5.8278	5.97e-09	5068	1	560	560
605	FC	vATN-pSMN	15	rs6492971	41233035	G	A	0.9013	0.39599	15q15.1	G	PM2.5	0.12209	0.021177	5.7651	1.38e-08	5068	1.0284	561	561
606	FC	vATN-rFPN	14	rs12589392	75862043	C	T	1	0.43259	14q24.3	T	PM2.5	-0.11458	0.019919	-5.7522	9.52e-09	5068	1.0012	562	562
607	FC	vATN-rFPN	14	rs7148193	75862485	C	A	0.99016	0.43464	14q24.3	A	NO2	-0.11094	0.020266	-5.4741	4.61e-08	5066	1
608	FC	vATN-rFPN	20	rs2070275	24077245	C	T	0.99144	0.34686	20p11.21	T	Water body%	-0.11261	0.01957	-5.7542	3.96e-08	5068	1.0939	563	563
609	ReHo	Cerebellar vermis crus II	8	rs13281312	14106082	C	A	0.9858	0.18226	8p22	A	Autumn born	0.13746	0.023374	5.8811	6.77e-09	6270	1.0265	564	564
610	ReHo	Cerebellar vermis crus II	16	rs74019793	58144117	A	G	0.95185	0.080505	16q21	G	PDSI	0.20533	0.036381	5.644	2.48e-08	5068	1.0216	565	565
611	ReHo	Cerebellar vermis crus II	22	rs910580	48968790	T	C	0.97871	0.42463	22q13.32	C	Population count	-0.11273	0.019635	-5.7415	4.87e-08	5068	1.1036	566	566
612	ReHo	Cerebellar vermis IX	7	rs1419767	22344911	C	T	0.91842	0.26599	7p15.3	T	Urbanicity score	0.12673	0.02161	5.8645	6.91e-09	6106	1.0219	567	567
613	ReHo	Cerebellar vermis VIIb	5	5:131668423:G:GCACA	131668423	G	GCACA	0.91343	0.070617	5q31.1	GCACA	CTQ-sexual abuse	0.24459	0.042691	5.7295	4.06e-08	6091	1.0868	568	568
614	ReHo	Cerebellar vermis VIIb	6	rs57066688	2968215	CATAAAG	C	0.99709	0.13938	6p25.2	C	Temperature	0.15821	0.027922	5.6659	3.01e-08	5068	1.0423	569	569
615	ReHo	Cerebellar vermis VIIIa	2	rs35013571	145900885	T	C	0.97461	0.41291	2q22.3	T	CTQ-emotional neglect	-0.10879	0.019391	-5.6101	2.11e-08	6091	1	570	570
616	ReHo	Cerebellar vermis VIIIb	9	rs649651	135861241	G	A	0.90877	0.10432	9q34.13	A	Built-up%	-0.18598	0.033432	-5.5629	3.16e-08	5068	1.0079	571	571
617	ReHo	Cerebellar vermis X	5	rs35050974	3225184	G	A	1	0.25662	5p15.33	A	Only child	0.11999	0.020615	5.8205	6.16e-09	6191	1	572	572
618	ReHo	Cerebellum vermis crus I	14	rs5808036	40082629	CT	C	0.99295	0.1783	14q21.1	C	Mothers age at birth	-0.15592	0.024618	-6.3335	5.76e-10	6061	1.041	573	573
619	ReHo	Cerebellum vermis crus I	16	rs12934409	77454236	G	A	1	0.20021	16q23.1	A	Education years	0.12418	0.022092	5.6211	3.13e-08	6244	1.029	574	574
620	ReHo	Left amygdala	4	rs4422463	65923573	G	T	0.97681	0.32675	4q13.1	G	Spring born	0.11484	0.019259	5.9631	2.64e-09	6270	1.0005	575	575
621	ReHo	Left amygdala	7	rs79711200	24642881	G	A	0.92384	0.13529	7p15.3	A	Education years	-0.15741	0.02775	-5.6725	1.47e-08	6244	1	576	576
622	ReHo	Left angular gyrus	13	rs56070947	22819829	C	A	0.9392	0.40255	13q12.11	C	CTQ-physical neglect	0.10655	0.019156	5.5623	2.78e-08	6091	1	577	577
623	ReHo	Left angular gyrus	22	rs76968702	43826780	C	T	0.98992	0.052995	22q13.2	T	Cropland%	-0.24674	0.044952	-5.4891	4.24e-08	5068	1	578	578
624	ReHo	Left anterior cingulate cortex	6	rs34773829:155443983:CT:C	155443983	CT	C	0.92456	0.47076	6q25.2	C	Population count	-0.11938	0.020532	-5.8144	4.52e-08	5068	1.1263	579	579
625	ReHo	Left anterior cingulate cortex	7	rs4730928	119274075	A	T	0.96692	0.47126	7q31.31	T	TD	-0.11591	0.019777	-5.8606	4.9e-09	5068	1	580	580
626	ReHo	Left anterior cingulate cortex	10	rs10870301	134186772	T	C	0.93232	0.15403	10q26.3	C	Humidity	0.16177	0.027757	5.8283	5.95e-09	5068	1	581	581
627	ReHo	Left anterior cingulate cortex	10	rs10870301	134186772	T	C	0.93232	0.15403	10q26.3	C	Precipitation	0.16249	0.028152	5.772	8.3e-09	5068	1
628	ReHo	Left calcarine cortex	20	rs77653377	5880256	G	A	0.95252	0.091461	20p12.3	A	CTQ-sum	-0.17974	0.032323	-5.5607	2.8e-08	6091	1	582	582
630	ReHo	Left cerebellar interposed nucleus	1	rs199809511:88183359:C:CT	88183359	C	CT	0.91323	0.23069	1p22.3	CT	Humidity	-0.13464	0.024301	-5.5404	3.17e-08	5068	1	583	583
629	ReHo	Left cerebellar interposed nucleus	1	rs76684729	31950887	A	C	0.90167	0.068944	1p35.2	C	Mothers age at birth	0.20842	0.037698	5.5286	4.27e-08	6061	1.0154	584	584
631	ReHo	Left cerebellar interposed nucleus	5	rs143134432:159541775:TAA:T	159541775	TAA	T	0.94541	0.12704	5q33.3	TAA	Forest%	-0.17986	0.030777	-5.8439	1.45e-08	5068	1.0597	585	585
632	ReHo	Left cerebellum V	8	rs376731556	122105818	G	T	0.92119	0.059921	8q24.12	T	Longitude	0.28423	0.04856	5.8533	1.47e-08	5068	1.0639	586	586
633	ReHo	Left cerebellum VIIIa	6	rs144000393	152201481	GT	G	0.96642	0.087188	6q25.1	G	Winter born	0.17913	0.031662	5.6576	1.87e-08	6270	1.0093	587	587
634	ReHo	Left cerebellum VIIIa	21	rs71326995	35546620	A	T	0.99478	0.13563	21q22.11	T	NDBI	-0.16869	0.028846	-5.8479	5.49e-09	5068	1.0021	588	588
635	ReHo	Left cerebellum X	12	rs56698292	99966444	T	C	0.9532	0.21933	12q23.1	C	Mothers age at birth	-0.12247	0.02204	-5.5566	4.93e-08	6061	1.0353	589	589
636	ReHo	Left cerebellum X	20	rs6130764	43750410	T	C	0.98121	0.14112	20q13.12	C	Education years	-0.16739	0.026007	-6.4361	4.12e-10	6244	1.0571	590	590
637	ReHo	Left cuneus	22	rs5749683	34252374	C	T	0.98494	0.22132	22q12.3	C	Parental divorce	0.13215	0.021929	6.0262	2.28e-08	6187	1.159	591	591
638	ReHo	Left fusiform gyrus	9	rs7029365	112703215	G	A	1	0.13781	9q31.3	A	NL	-0.15572	0.028257	-5.5109	3.75e-08	5068	1	592	592
639	ReHo	Left Heschl gyrus	16	rs72773434	798536	C	A	1	0.074652	16p13.3	A	CTQ-sum	-0.1864	0.033317	-5.5948	4.98e-08	6091	1.0502	593	593
640	ReHo	Left hippocampus	10	rs11018328	129614025	G	A	1	0.1156	10q26.2	A	Altitude	0.18643	0.031676	5.8857	3.43e-08	5068	1.1337	594	594
641	ReHo	Left inferior frontal gyrus, opercular	5	rs156475	8724488	C	A	0.94506	0.44792	5p15.31	A	Water body%	0.10827	0.019699	5.4961	4.07e-08	5068	1	595	595
642	ReHo	Left inferior frontal gyrus, orbital	8	rs75044422	23171183	A	G	0.92364	0.29566	8p21.3	A	LUI	-0.12066	0.021393	-5.6399	2.53e-08	5068	1.0216	596	596
644	ReHo	Left inferior frontal gyrus, orbital	16	rs67869410:56662406:CAAA:C	56662406	CAAA	C	0.92083	0.1961	16q12.2	C	Altitude	-0.14836	0.025022	-5.9291	8.64e-09	5068	1.0574	597	597
643	ReHo	Left inferior frontal gyrus, orbital	16	rs2008953	55364459	G	A	0.9829	0.4217	16q12.2	A	Winter born	0.096477	0.017511	5.5096	3.98e-08	6270	1.0039	598	598
645	ReHo	Left inferior frontal gyrus, triangular	3	rs74938422	180211163	G	A	1	0.071797	3q26.33	A	PM2.5	-0.20856	0.037512	-5.5598	2.84e-08	5068	1	599	599
646	ReHo	Left inferior occipital gyrus	5	rs1875976	168197801	T	C	0.92513	0.29041	5q34	T	Temperature	0.12601	0.022758	5.5371	3.23e-08	5068	1	600	600
647	ReHo	Left inferior parietal lobule, but supramarginal and angular gyri	20	rs4911360	32303775	C	T	0.98786	0.26042	20q11.22	C	Spring born	0.11368	0.020494	5.5469	3.03e-08	6270	1	601	601
648	ReHo	Left inferior temporal gyrus	4	rs2248964	180371022	T	C	0.97801	0.18113	4q34.3	C	Autumn born	0.13147	0.023617	5.5669	4.25e-08	6270	1.0292	602	602
649	ReHo	Left insula	12	rs184934677	105702007	T	G	0.93515	0.057536	12q23.3	G	CTQ-sum	-0.21883	0.0394	-5.554	4.63e-08	6091	1.0302	603	603
650	ReHo	Left lingual gyrus	15	rs11857892	27491905	C	T	1	0.49749	15q12	C	NDVI	-0.11282	0.019545	-5.7723	8.29e-09	5068	1	604	604
651	ReHo	Left middle frontal gyrus, dorsolateral	10	rs11014358	18754495	T	C	0.96052	0.23334	10p12.31	T	Wind speed	-0.12787	0.022723	-5.6271	3.42e-08	5068	1.0365	605	605
652	ReHo	Left middle frontal gyrus, dorsolateral	13	rs9568711	33552075	T	C	1	0.40703	13q13.1	T	Longitude	0.11336	0.020683	5.4807	4.44e-08	5068	1	606	606
653	ReHo	Left middle frontal gyrus, orbital	9	rs1176842	36815056	T	C	0.98335	0.45648	9p13.2	C	CTQ-sexual abuse	0.1152	0.01963	5.8685	4.63e-09	6091	1	607	607
654	ReHo	Left middle occipital gyrus	4	rs35746400	55556235	G	GT	0.97417	0.12939	4q12	GT	PDSI	-0.16378	0.029519	-5.5485	3.89e-08	5068	1.0162	608	608
655	ReHo	Left middle occipital gyrus	21	rs79165302	32792544	GAT	G	0.91502	0.079682	21q22.11	G	NDVI	-0.2227	0.037289	-5.9722	2.5e-09	5068	1	609	609
657	ReHo	Left middle temporal gyrus	5	rs58816839	34835671	T	TTTTG	0.96716	0.41376	5p13.2	TTTTG	Precipitation	-0.11615	0.020296	-5.723	1.11e-08	5068	1	610	610
656	ReHo	Left middle temporal gyrus	5	rs3817264	34832058	T	C	1	0.41678	5p13.2	C	TD	0.10705	0.019346	5.5336	3.3e-08	5068	1
658	ReHo	Left middle temporal gyrus	19	rs12460459	35579161	G	A	1	0.07876	19q13.12	A	NDVI	0.21977	0.039088	5.6225	3.66e-08	5068	1.0393	611	611
659	ReHo	Left olfactory cortex	14	rs4898866	55936904	G	C	0.98145	0.21781	14q22.3	C	NDBI	-0.13431	0.02393	-5.6125	2.76e-08	5068	1.0171	612	612
660	ReHo	Left pallidum	8	rs531145587	121855061	C	T	0.98786	0.44003	8q24.12	T	Cropland%	0.11713	0.020016	5.8517	5.17e-09	5068	1	613	613
661	ReHo	Left paracentral lobule	6	rs200443007	124730521	A	C	0.94039	0.21147	6q22.31	C	TD	-0.13641	0.0244	-5.5908	4.51e-08	5068	1.0415	614	614
662	ReHo	Left paracentral lobule	10	rs28698548	81797689	G	T	0.97506	0.31974	10q22.3	G	CTQ-emotional neglect	-0.10723	0.019644	-5.4589	4.98e-08	6091	1	615	615
663	ReHo	Left paracentral lobule	22	rs3747218	44889342	G	C	0.90293	0.47	22q13.31	C	Cropland%	0.1135	0.020413	5.5601	2.94e-08	5068	1.0023	616	616
664	ReHo	Left postcentral gyrus	4	rs34031274:66454964:G:GT	66454964	G	GT	0.98315	0.34166	4q13.1	GT	NDVI	-0.117	0.020394	-5.737	1.02e-08	5068	1	617	617
665	ReHo	Left postcentral gyrus	12	rs4146833	104544102	A	G	0.91349	0.11853	12q23.3	A	Urbanicity score	-0.15748	0.027537	-5.7189	1.12e-08	6106	1	618	618
666	ReHo	Left posterior cingulate cortex	2	rs76327838	137647101	C	T	0.90682	0.10644	2q22.1	T	Mothers age at birth	0.17805	0.032484	5.4811	4.4e-08	6061	1	619	619
667	ReHo	Left precental gyrus	4	rs4458506	66452604	A	G	0.98738	0.34335	4q13.1	G	NDVI	-0.11219	0.020467	-5.4817	4.42e-08	5068	1	620	620
669	ReHo	Left precental gyrus	6	rs76733363	124728800	A	G	0.95776	0.38128	6q22.31	A	NL	-0.12386	0.020495	-6.0433	1.62e-09	5068	1	621	621
668	ReHo	Left precental gyrus	6	rs9398751	124726772	C	T	0.95673	0.48533	6q22.31	C	Built-up%	-0.11277	0.019767	-5.7048	1.23e-08	5068	1
670	ReHo	Left precental gyrus	10	rs2256930	71358315	G	A	0.99284	0.39585	10q22.1	A	NL	-0.11148	0.020327	-5.4844	4.35e-08	5068	1	622	622
671	ReHo	Left precental gyrus	13	rs199779456	58024979	T	TA	0.97151	0.13234	13q21.1	TA	PM2.5	0.15629	0.0283	5.5228	3.72e-08	5068	1.0038	623	623
672	ReHo	Left precuneus	4	rs77392058	152972500	T	C	0.97235	0.11415	4q31.3	C	Autumn born	0.15206	0.02719	5.5925	2.53e-08	6270	1.0052	624	624
673	ReHo	Left precuneus	16	rs4318225	7881735	A	G	1	0.18858	16p13.3	G	LUI	-0.13739	0.024616	-5.5812	2.51e-08	5068	1	625	625
674	ReHo	Left precuneus	17	rs11077713	71975928	G	A	1	0.49436	17q25.1	A	Education years	0.098427	0.017486	5.6288	1.89e-08	6244	1	626	626
675	ReHo	Left putamen	2	rs57802235	121109444	G	A	0.95434	0.44211	2q14.2	A	Altitude	0.11286	0.020425	5.5258	3.57e-08	5068	1.0023	627	627
676	ReHo	Left putamen	5	rs162165	125320066	T	C	0.99337	0.15926	5q23.2	C	Water body%	-0.14227	0.024882	-5.7175	1.14e-08	5068	1	628	628
677	ReHo	Left putamen	5	rs2288502	156650052	C	T	0.95745	0.1593	5q33.3	T	LUI	-0.14795	0.026249	-5.6366	1.83e-08	5068	1	629	629
678	ReHo	Left putamen	8	rs531145587	121855061	C	T	0.98786	0.44003	8q24.12	T	Cropland%	0.1138	0.019813	5.7439	1.38e-08	5068	1.0208	630	630
679	ReHo	Left putamen	21	rs150483873	32352481	AAAG	A	0.96571	0.25584	21q22.11	A	Only child	-0.11964	0.020721	-5.7738	8.42e-09	6191	1.0021	631	631
680	ReHo	Left Rolandic operculum	12	rs2946833	102716574	T	G	0.92567	0.2382	12q23.2	T	Mothers age at birth	-0.12354	0.02187	-5.6488	1.69e-08	6061	1	632	632
681	ReHo	Left superior frontal gyrus, dorsolateral	1	rs35364040	54741632	A	G	0.90965	0.15258	1p32.3	G	Winter born	0.13849	0.02501	5.5373	3.2e-08	6270	1	633	633
682	ReHo	Left superior frontal gyrus, orbital	14	rs7158073	100141689	T	C	0.96733	0.39001	14q32.2	T	NDBI	-0.12223	0.020523	-5.9559	7.48e-09	5068	1.0581	634	634
683	ReHo	Left superior parietal lobule	3	rs72227011	21861127	ATATATTC	A	0.96599	0.36802	3p24.3	A	Education years	0.10919	0.0191	5.7169	1.69e-08	6244	1.0241	635	635
684	ReHo	Left superior temporal gyrus	7	rs6461301	17192045	G	T	0.92502	0.0738	7p21.1	T	Latitude	0.21062	0.037563	5.607	2.19e-08	5068	1.0006	636	636
685	ReHo	Left supramarginal gyrus	14	rs1071806	69385256	C	T	0.92136	0.22739	14q24.1	T	Temperature	0.13526	0.023783	5.6874	1.94e-08	5068	1.0218	637	637
686	ReHo	Left temporal pole, middle temporal gyrus	8	rs6997870	125642084	G	A	0.982	0.13469	8q24.13	A	Built-up%	-0.15965	0.028838	-5.5361	3.99e-08	5068	1.0133	638	638
687	ReHo	Left temporal pole, middle temporal gyrus	22	rs76159339	30444588	G	A	0.99539	0.075695	22q12.2	A	Winter born	-0.18981	0.034073	-5.5707	2.64e-08	6270	1	639	639
688	ReHo	Left temporal pole, superior temporal gyrus	11	rs470155	102639592	G	T	0.95359	0.11158	11q22.2	T	Temperature	0.18275	0.032073	5.6981	1.62e-08	5068	1.0145	640	640
689	ReHo	Right amygdala	10	rs5020025	2357430	T	G	0.91615	0.3724	10p15.3	T	Education years	0.11197	0.019788	5.6582	2.98e-08	6244	1.0395	641	641
690	ReHo	Right amygdala	16	rs13330129	75149619	C	T	0.92688	0.47715	16q23.1	C	Humidity	-0.11217	0.020425	-5.4915	4.62e-08	5068	1.0065	642	642
691	ReHo	Right amygdala	17	rs183583298	27149882	T	C	0.97779	0.11868	17q11.2	C	NDBI	0.17725	0.031427	5.6402	1.79e-08	5068	1	643	643
692	ReHo	Right angular gyrus	3	rs71080530	49559470	A	AT	0.9599	0.09616	3p21.31	A	CTQ-physical neglect	0.1882	0.03335	5.6433	1.74e-08	6091	1	644	644
693	ReHo	Right anterior cingulate cortex	15	rs7174381	75613289	A	C	0.9202	0.16488	15q24.2	C	NO2	0.16362	0.027571	5.9343	3.84e-09	5066	1.0111	645	645
694	ReHo	Right cerebellum crus II	1	rs34440175	84846260	GA	G	0.98678	0.27535	1p31.1	G	CTQ-physical neglect	-0.12074	0.020962	-5.7602	1.66e-08	6091	1.0386	646	646
695	ReHo	Right cerebellar dentate nucleus	17	17:63455335:TA:TAA	63455335	TA	TAA	0.91823	0.35598	17q24.1	TAA	Winter born	0.11177	0.019383	5.7662	1.07e-08	6270	1.0136	647	647
696	ReHo	Right cerebellar dentate nucleus	22	rs9618617	19584197	A	G	0.95021	0.13451	22q11.21	G	Cropland%	0.17085	0.030405	5.6191	2.84e-08	5068	1.0213	648	648
697	ReHo	Right cerebellar fastigial nucleus	22	rs2073782	28174597	G	A	1	0.13524	22q12.1	A	Winter born	0.14427	0.026294	5.4868	4.73e-08	6270	1.0069	649	649
698	ReHo	Right cerebellum I-IV	7	rs56162950	3207123	A	G	0.97445	0.3735	7p22.2	G	Education years	0.10818	0.018382	5.8852	4.96e-09	6244	1.0097	650	650
699	ReHo	Right cerebellar interposed nucleus	2	rs2284680	170000748	C	A	0.99157	0.42339	2q31.1	A	Population count	-0.12074	0.020897	-5.7778	1.99e-08	5068	1.056	651	651
700	ReHo	Right cerebellar interposed nucleus	19	rs217611	3110585	A	G	0.95315	0.22375	19p13.3	A	Altitude	-0.14222	0.024906	-5.7102	4.92e-08	5068	1.0925	652	652
701	ReHo	Right cerebellum IX	18	rs8096915	21445841	C	G	0.96861	0.22785	18q11.2	G	Mothers age at birth	-0.11697	0.021168	-5.5258	3.42e-08	6061	1	653	653
702	ReHo	Right cerebellum V	14	rs1882833	75804856	G	A	0.91171	0.35489	14q24.3	G	Cropland%	0.1176	0.021436	5.4863	4.3e-08	5068	1	654	654
703	ReHo	Right cerebellum V	16	rs1267585	24446801	A	C	0.93201	0.27841	16p12.1	C	Wind speed	-0.12613	0.022274	-5.6628	1.57e-08	5068	1	655	655
704	ReHo	Right cerebellum VIIb	16	rs11864622	77721872	T	G	0.95027	0.20565	16q23.1	G	Surface pressure	-0.13273	0.023997	-5.531	3.42e-08	5068	1.0014	656	656
705	ReHo	Right cerebellum VIIIa	11	rs6578826	7103779	G	C	0.98668	0.22707	11p15.4	G	Longitude	-0.1342	0.023304	-5.7587	4.19e-08	5068	1.0996	657	657
706	ReHo	Right Heschl gyrus	2	rs1865944	236362659	A	G	0.98549	0.20285	2q37.2	A	Winter born	0.12263	0.022066	5.5574	3.01e-08	6270	1.0035	658	658
707	ReHo	Right Heschl gyrus	7	rs74579366	80384797	A	C	1	0.10912	7q21.11	C	Education years	0.16448	0.02902	5.6677	1.88e-08	6244	1.0135	659	659
708	ReHo	Right Heschl gyrus	21	rs12627001	35552433	T	C	1	0.10369	21q22.11	C	CTQ-emotional abuse	0.16711	0.03005	5.5609	3.05e-08	6091	1.0055	660	660
709	ReHo	Right hippocampus	6	rs139776745	53317765	A	G	1	0.063579	6p12.1	G	Only child	-0.20661	0.037028	-5.5798	2.51e-08	6191	1	661	661
710	ReHo	Right inferior frontal gyrus, orbital	6	rs1355931	68705526	A	G	1	0.075905	6q12	G	NL	0.20141	0.036456	5.5248	3.75e-08	5068	1.005	662	662
711	ReHo	Right inferior parietal lobule, but supramarginal and angular gyri	20	rs73106216	42774635	T	G	0.93344	0.17472	20q13.12	G	Fathers age at birth	-0.14366	0.025538	-5.6252	4.11e-08	6059	1.0486	663	663
712	ReHo	Right lingual gyrus	1	rs17511493	218861435	A	C	1	0.10432	1q41	C	Autumn born	0.16895	0.029742	5.6806	1.4e-08	6270	1	664	664
713	ReHo	Right lingual gyrus	3	rs17042225	5353695	C	T	0.96365	0.12728	3p26.1	T	CTQ-emotional neglect	0.15286	0.027987	5.462	4.9e-08	6091	1	665	665
714	ReHo	Right mid-cingulate cortex	1	rs56284881	157881253	T	C	0.98349	0.37936	1q23.1	T	NL	0.11354	0.02043	5.5573	3.9e-08	5068	1.0195	666	666
715	ReHo	Right middle frontal gyrus, dorsolateral	7	7:12432581:AT:TT	12432581	AT	TT	0.99287	0.43499	7p21.3	TT	Cropland%	0.10659	0.019385	5.4986	4.02e-08	5068	1	667	667
717	ReHo	Right middle frontal gyrus, orbital	1	rs859097	95331359	A	G	1	0.32514	1p21.3	A	PM2.5	-0.11999	0.020736	-5.7866	1.28e-08	5068	1.0314	668	668
716	ReHo	Right middle frontal gyrus, orbital	1	rs2950252	54048719	C	G	0.98261	0.18563	1p32.3	C	NDBI	-0.14117	0.02508	-5.629	3.96e-08	5068	1.0468	669	669
718	ReHo	Right middle occipital gyrus	6	rs138215758	29517315	T	C	0.9995	0.071954	6p22.1	C	Humidity	-0.19123	0.033816	-5.655	2.2e-08	5068	1.018	670	670
719	ReHo	Right middle temporal gyrus	8	rs17127449	18785183	G	C	0.97902	0.16179	8p22	C	CTQ-emotional neglect	-0.13758	0.024219	-5.6807	4.82e-08	6091	1.0804	671	671
720	ReHo	Right middle temporal gyrus	20	rs35497168	2630274	A	C	0.99582	0.29441	20p13	C	CTQ-emotional neglect	0.12783	0.021035	6.0769	5.31e-09	6091	1.0804	672	672
721	ReHo	Right pallidum	1	rs35821839	181597203	T	C	1	0.4016	1q25.3	T	PDSI	0.11591	0.020325	5.7031	2.13e-08	5068	1.0333	673	673
722	ReHo	Right pallidum	21	rs2410053	40127310	C	T	1	0.20766	21q22.2	T	Education years	0.127	0.021655	5.8645	1.28e-08	6244	1.0598	674	674
723	ReHo	Right paracentral lobule	6	rs7747277	138865227	T	C	0.97078	0.13949	6q23.3	C	PDSI	-0.15339	0.028007	-5.477	4.54e-08	5068	1	675	675
724	ReHo	Right paracentral lobule	9	rs61023405	94415970	T	C	0.92372	0.061399	9q22.31	C	Latitude	0.23797	0.041436	5.7432	1.88e-08	5068	1.0398	676	676
725	ReHo	Right parahippocampal gyrus	2	rs141584301:137893419:T:TA	137893419	T	TA	0.96133	0.17936	2q22.1	TA	LUI	0.14703	0.026712	5.5043	4.09e-08	5068	1.0033	677	677
727	ReHo	Right parahippocampal gyrus	3	rs75741999	130245767	C	T	1	0.076184	3q22.1	T	Surface pressure	-0.21285	0.037467	-5.6808	2.18e-08	5068	1.0266	678	678
726	ReHo	Right parahippocampal gyrus	3	rs75741999	130245767	C	T	1	0.076184	3q22.1	T	Altitude	0.21626	0.037881	5.7088	2.84e-08	5068	1.0542
728	ReHo	Right parahippocampal gyrus	5	rs13340385	50318847	T	G	0.96526	0.07963	5q11.1	G	Summer born	0.18315	0.032817	5.5808	4.2e-08	6270	1.0336	679	679
729	ReHo	Right parahippocampal gyrus	7	rs7781359	56246091	T	C	0.9961	0.28582	7p11.2	C	Spring born	0.11092	0.020028	5.5381	4.9e-08	6270	1.0281	680	680
730	ReHo	Right postcentral gyrus	5	rs41125	125309139	A	T	0.9671	0.35788	5q23.2	T	Spring born	0.10363	0.018574	5.5791	4.12e-08	6270	1.0317	681	681
732	ReHo	Right postcentral gyrus	6	rs9367403	50571465	C	T	0.93569	0.11412	6p12.3	T	LUI	-0.17599	0.031168	-5.6466	1.73e-08	5068	1	682	682
731	ReHo	Right postcentral gyrus	6	rs9367403	50571465	C	T	0.93569	0.11412	6p12.3	T	Built-up%	-0.1746	0.031296	-5.579	2.54e-08	5068	1
733	ReHo	Right postcentral gyrus	8	rs74313908	77435057	GA	G	0.91631	0.080648	8q21.11	G	Only child	-0.19606	0.033539	-5.8457	5.3e-09	6191	1	683	683
735	ReHo	Right posterior cingulate cortex	1	rs4147802	94584172	C	T	0.97572	0.2563	1p22.1	T	Humidity	0.12764	0.022961	5.5591	2.85e-08	5068	1	684	684
734	ReHo	Right posterior cingulate cortex	1	rs56127428	94581119	T	C	0.97466	0.25964	1p22.1	C	Precipitation	0.12674	0.023206	5.4616	4.94e-08	5068	1
736	ReHo	Right posterior cingulate cortex	5	rs111442378	71327099	A	G	0.90852	0.35851	5q13.2	G	CTQ-physical neglect	-0.11517	0.020097	-5.7306	2.59e-08	6091	1.0567	685	685
737	ReHo	Right posterior cingulate cortex	12	rs76670309	125012628	C	T	0.99376	0.12655	12q24.31	T	Fathers age at birth	-0.14683	0.026218	-5.6003	2.23e-08	6059	1	686	686
739	ReHo	Right precental gyrus	6	rs276481	137343780	T	C	0.9917	0.10059	6q23.3	C	Latitude	0.1937	0.033299	5.8172	6.35e-09	5068	1	687	687
740	ReHo	Right precental gyrus	6	rs276481	137343780	T	C	0.9917	0.10059	6q23.3	C	TD	0.18382	0.032836	5.5982	2.28e-08	5068	1
738	ReHo	Right precental gyrus	6	rs276481	137343780	T	C	0.9917	0.10059	6q23.3	C	Humidity	-0.1853	0.033701	-5.4982	4.03e-08	5068	1
741	ReHo	Right precuneus	15	rs34751411	92010200	A	G	1	0.091017	15q26.1	G	Population count	0.18561	0.033421	5.5535	2.94e-08	5068	1	688	688
742	ReHo	Right putamen	5	rs17164187	12979067	T	C	0.975	0.23049	5p15.2	C	Summer born	-0.13031	0.02102	-6.1993	9.38e-10	6270	1.023	689	689
743	ReHo	Right putamen	6	rs2256364	77320030	G	A	0.98485	0.35772	6q14.1	G	NL	-0.10949	0.020039	-5.4642	4.87e-08	5068	1	690	690
744	ReHo	Right Rolandic operculum	4	rs34638120:175526196:C:CA	175526196	C	CA	0.91665	0.36113	4q34.1	CA	Spring born	0.10766	0.018627	5.7798	7.84e-09	6270	1	691	691
745	ReHo	Right superior frontal gyrus, dorsolateral	1	rs28359584	230883569	G	T	0.91319	0.35562	1q42.2	T	Precipitation	0.12316	0.021264	5.7918	7.39e-09	5068	1	692	692
746	ReHo	Right superior frontal gyrus, medial orbital	4	rs34276892	7757563	G	C	0.93785	0.1112	4p16.1	C	Population count	0.18877	0.03295	5.7292	2.96e-08	5068	1.0644	693	693
747	ReHo	Right superior frontal gyrus, medial orbital	7	rs10228012	12121579	T	A	0.98667	0.41375	7p21.3	A	Humidity	0.10827	0.019733	5.4866	4.3e-08	5068	1	694	694
749	ReHo	Right superior frontal gyrus, medial orbital	14	rs74050170	49192518	C	A	0.97844	0.20167	14q21.3	A	LUI	0.15949	0.025244	6.3181	3.49e-10	5068	1.0096	695	695
748	ReHo	Right superior frontal gyrus, medial orbital	14	rs60012366	49144623	A	T	0.98411	0.17334	14q21.3	T	Built-up%	0.14882	0.026551	5.6052	2.19e-08	5068	1
750	ReHo	Right superior frontal gyrus, orbital	7	rs1922046	81535045	G	A	0.98367	0.29297	7q21.11	A	NL	0.12083	0.021475	5.6262	2.34e-08	5068	1.0115	696	696
751	ReHo	Right superior frontal gyrus, orbital	9	rs112687750	131057119	G	A	0.96922	0.26324	9q34.11	A	NL	-0.12871	0.022645	-5.6838	1.68e-08	5068	1.0115	697	697
752	ReHo	Right superior parietal lobule	1	rs35744971:69659533:CT:C	69659533	CT	C	0.98609	0.47924	1p31.2	CT	PM2.5	-0.11039	0.019429	-5.6816	1.41e-08	5068	1	698	698
753	ReHo	Right superior temporal gyrus	5	rs114616034	134758442	C	A	0.97403	0.059496	5q31.1	A	Mothers age at birth	-0.21006	0.037983	-5.5305	3.33e-08	6061	1	699	699
754	ReHo	Right supplementary motor area	8	rs1110115	104098620	C	T	0.92592	0.47034	8q22.3	C	Only child	-0.10352	0.018754	-5.5198	3.53e-08	6191	1	700	700
756	ReHo	Right supramarginal gyrus	15	rs55845575	52577455	C	T	0.99058	0.060517	15q21.2	T	Latitude	-0.26204	0.045921	-5.7062	1.36e-08	5068	1.0066	701	701
757	ReHo	Right supramarginal gyrus	15	rs55845575	52577455	C	T	0.99058	0.060517	15q21.2	T	Precipitation	0.25884	0.046242	5.5975	3.11e-08	5068	1.0194
755	ReHo	Right supramarginal gyrus	15	rs55845575	52577455	C	T	0.99058	0.060517	15q21.2	T	Humidity	0.25705	0.046218	5.5618	4.55e-08	5068	1.0313
758	ReHo	Right temporal pole, middle temporal gyrus	6	rs62410660	73444984	G	T	0.96079	0.22435	6q13	T	CTQ-physical neglect	0.12528	0.021555	5.8121	1.29e-08	6091	1.0412	702	702
759	ReHo	Right temporal pole, superior temporal gyrus	5	rs2291628	127609633	G	A	1	0.05961	5q23.3	A	NL	0.24387	0.04317	5.649	4.39e-08	5068	1.0614	703	703
*The independent G×E interactions on an IDP represent the LD-independent G×E interactions after merging those with highly correlated exposures (absolute rho > 0.8) for the IDP. Abbreviations: A1, counted allele; aDMN, anterior default-mode network; ALT, alternate allele; Amp, amplitude; AN, auditory network; aSMN, anterior sensorimotor network; BP, base-pair coordinate; CBN, cerebellar network; C…

## Sheet: TableS5
Table S5. Identified independent G × E interaction for X-chromosomal variants.
No.	Brain IDP		Genetic variant								Exposure	Statistic					Unique varaints	LD-independent variants	LD-independent loci
	Metric	Brain structure/network/connectivity	CHR	Variant	BP	REF	ALT	INFO	MAF	A1		BETA	SE	T-value	P-value	N			No.	Lead variant	Start	End
1	CT	Right rostral anterior cingulate cortex	23	rs5946670	1007607	C	A	0.98994	0.08259	C	NL	0.17567	0.0312886	5.61451	2.06519e-08	5663	1	1	1	No	507607	2046876
2	CT	Right rostral anterior cingulate cortex	23	rs5946392	1007717	G	A	0.94836	0.08987	G	Built-up%	0.171504	0.0310497	5.52354	3.47424e-08	5538	2			No
3	GMV	Right cerebellum VIIb	23	rs5948863	1546876	A	G	0.96635	0.1599	A	Latitude	-0.140089	0.023476	-5.96732	2.56258e-09	5513	3	2		Yes
4	GMV	Right middle frontal gyrus, dorsolateral	23	rs311073	2633135	G	C	0.94126	0.11339	C	CTQ-physical abuse	-0.119123	0.0203372	-5.85743	4.92819e-09	6588	4	3	2	Yes	2133107	3133135
5	GMV	Left middle frontal gyrus, dorsolateral	23	rs311072	2633107	A	G	0.94376	0.11541	G	CTQ-physical abuse	-0.113173	0.0200869	-5.63417	1.83169e-08	6611	5			No
6	FC	dSMN-aDMN	23	rs6640724	4005753	T	A	0.99923	0.42846	T	CTQ-sum	0.0966624	0.016353	5.911	3.58532e-09	6082	6	4	3	Yes	3448553	4505753
7	GMV	Right superior parietal lobule	23	rs5916402	3948553	C	G	0.98744	0.18227	C	Humidity	0.105818	0.018581	5.69496	1.29661e-08	5636	7			No
8	GMV	Right cerebellum VIIb	23	rs5935384	12694625	G	T	1	0.3382	G	PM2.5	-0.0873026	0.0159795	-5.4634	4.87005e-08	5686	8	5	4	No	12194625	13718843
9	FC	pVN-dVN	23	rs5935469	12963439	C	G	0.93468	0.21809	G	Winter born	0.111099	0.0194538	5.71091	1.1786e-08	5911	9	6		No
10	CT	Left lateral occipital cortex	23	rs368452421	12981191	GGAAGT	G	0.95185	0.19332	G	Wind speed	-0.0981868	0.0177974	-5.51693	3.60975e-08	5433	10			No
11	GMV	Left hippocampus	23	rs4830488	13218843	A	G	0.9966	0.42124	A	Humidity	-0.0833805	0.0143459	-5.81214	6.5062e-09	5650	11	7		Yes
12	GMV	Left cerebellum VIIIa	23	rs5978792	16736655	G	A	0.95531	0.18611	A	CTQ-emotional abuse	-0.0957366	0.0167246	-5.7243	1.08416e-08	6628	12	8	5	Yes	16236655	17236655
13	Amp	lFPN	23	rs6631137	30665762	T	C	0.98862	0.43945	C	Parental death	0.0840976	0.0150975	5.5703	2.65154e-08	6125	13	9	6	No	30165762	31511091
14	FC	AN-pDMN	23	rs5972288	31011091	C	T	0.98681	0.07724	C	NDVI	0.204193	0.0342135	5.96818	2.56357e-09	5043	14	10		Yes
15	ReHo	Left hippocampus	23	rs7057273	32580932	T	C	0.99277	0.097506	C	Scrub-land%	-0.144883	0.0261583	-5.53869	3.20201e-08	5055	15	11	7	Yes	32080932	33080932
16	GMV	Right Heschl gyrus	23	rs36068752	35024363	T	C	0.99172	0.1509	C	Winter born	0.0999356	0.0172176	5.80426	6.74794e-09	7005	16	12	8	Yes	34524363	35524363
17	FC	pVN-aSMN	23	rs199848	38766695	G	A	1	0.20034	A	NDVI	-0.123975	0.02078	-5.96609	2.59562e-09	5068	17	13	9	Yes	38266695	40177104
18	FC	pVN-aSMN	23	X_38804406_CT_C	38804406	CT	C	0.99323	0.25425	CT	LUI	0.110773	0.0193998	5.71003	1.19457e-08	5034	18			No
19	CT	Right superior parietal cortex	23	rs5917876	39677104	T	C	1	0.050656	C	Population count	-0.158727	0.0289474	-5.48328	4.35563e-08	5686	19	14		No
20	GMV	Right inferior frontal gyrus, triangular	23	rs4076909	71329673	T	C	0.95687	0.11855	C	CTQ-sexual abuse	-0.103919	0.0180011	-5.7729	8.14239e-09	6678	20	15	10	Yes	70829673	71829673
21	FC	SCN-pSMN	23	rs1496190	78955574	C	G	0.96047	0.084259	G	Winter born	-0.163119	0.0284495	-5.73363	1.02962e-08	6180	21	16	11	Yes	78455574	79455574
22	GMV	Right thalamus	23	rs78033458	82114575	G	A	0.96533	0.095184	A	CTQ-emotional abuse	-0.13286	0.0216973	-6.12333	9.68103e-10	6734	22	17	12	Yes	81614575	82614575
23	FC	CBN-lVN	23	rs5923274	84402183	C	A	0.96472	0.49186	C	Cropland%	-0.0979171	0.0174567	-5.60914	2.14616e-08	4866	23	18	13	Yes	83902183	85457807
24	SA	Left superior frontal gyrus	23	rs5968608	84957807	A	G	0.99594	0.49224	A	Grassland%	-0.0599472	0.0107726	-5.56481	2.74525e-08	5664	24	19		No
25	FA	Right posterior thalamic radiation	23	rs1073492	90215608	A	G	0.93203	0.07019	A	CTQ-physical neglect	-0.176581	0.0320024	-5.51773	3.56282e-08	6697	25	20	14	Yes	89715608	90715608
26	GMV	Left Rolandic operculum	23	rs4827828	97636662	A	T	0.99295	0.13703	A	Scrub-land%	-0.122931	0.0218245	-5.63274	1.85939e-08	5664	26	21	15	Yes	97136662	98136662
27	ReHo	Left caudate	23	rs150360495	105681212	T	C	0.96585	0.15458	C	LUI	-0.127319	0.0228932	-5.56143	2.8164e-08	4961	27	22	16	Yes	105181212	106181212
28	ReHo	Left inferior parietal lobule, but supramarginal and angular gyri	23	rs57004407	111460836	G	A	0.99801	0.095204	A	Population count	0.173028	0.030735	5.62968	1.90298e-08	5068	28	23	17	Yes	110960836	111960836
29	FC	SCN-aDMN	23	rs73213286	115756372	A	C	0.99365	0.32204	C	Mothers age at birth	-0.0962424	0.0169238	-5.6868	1.35558e-08	6005	29	24	18	Yes	115256372	116256372
30	GMV	Right cerebellum IX	23	rs1781995	117475504	G	C	0.9907	0.21734	C	Autumn born	0.0959848	0.0171	5.61315	2.06326e-08	6976	30	25	19	Yes	116975504	117975504
31	GMV	Left cerebellum IX	23	rs1781995	117475504	G	C	0.9907	0.21734	C	Autumn born	0.0950284	0.0173577	5.47472	4.53503e-08	6976				Yes
32	CT	Left precuneus	23	rs12852650	127803365	T	G	0.99735	0.42001	G	CTQ-emotional abuse	0.0627507	0.0114734	5.46925	4.68015e-08	6824	31	26	20	No	127303365	129387002
33	FC	pDMN2-dATN	23	rs12847882	128375447	A	C	0.95425	0.18148	C	TD	-0.122597	0.022178	-5.52785	3.41293e-08	4829	32	27		No
34	FA	Left uncinate fasciculus	23	rs139787531	128527982	C	T	0.96366	0.062906	T	Cropland%	-0.186899	0.033439	-5.58926	2.3886e-08	5592	33	28		No
35	ReHo	Left cerebellar dentate nucleus	23	rs1771600	128887002	T	C	0.99696	0.067371	C	CTQ-sum	0.187867	0.0336034	5.59071	2.36002e-08	6083	34	29		Yes
36	ReHo	Right Heschl gyrus	23	rs5933458	133863376	C	T	0.98532	0.4321	T	Longitude	-0.0942154	0.0167593	-5.62169	1.99462e-08	4966	35	30	21	Yes	133363376	134363376
37	ReHo	Left inferior frontal gyrus, opercular	23	rs34719009	137527444	G	GTT	0.95424	0.10003	GTT	Temperature	0.163157	0.0297037	5.4928	4.15456e-08	4949	36	31	22	No	137027444	138289465
38	GMV	Left putamen	23	rs73565518	137789465	C	T	0.96501	0.108	T	Longitude	0.122976	0.0217709	5.64863	1.69779e-08	5565	37	32		Yes
39	FA	Pontine crossing tract	23	rs2867978	140709813	C	T	0.98291	0.23932	T	Wind speed	0.104998	0.0190668	5.50686	3.81682e-08	5577	38	33	23	No	140209813	142422711
40	CT	Left transverse temporal gyrus	23	rs12850535	141155094	C	G	0.90116	0.42788	G	Only child	-0.0817419	0.0142792	-5.72454	1.08644e-08	6127	39	34		Yes
41	SA	Right total SA	23	rs6636736	141676282	A	G	0.97296	0.093349	G	Altitude	-0.127412	0.0232126	-5.48891	4.22248e-08	5603	40	35		No
42	FC	AN-pSMN	23	rs12015031	141922711	G	A	0.98382	0.16191	A	Altitude	-0.140073	0.0252877	-5.53919	3.1948e-08	4997	41	36		No
43	GMV	Left inferior parietal lobule, but supramarginal and angular gyri	23	rs55639218	143679674	C	T	0.9653	0.0562	C	Parental divorce	0.135722	0.0233362	5.81592	6.3009e-09	6883	42	37	24	Yes	143179674	144461942
44	FC	dSMN-lVN	23	rs74495824	143961942	G	GA	0.98606	0.21255	GA	Wind speed	-0.11888	0.0212489	-5.59464	2.32924e-08	4985	43	38		No
45	GMV	Left cerebellum VIIIb	23	rs113948315	145077715	A	G	0.92144	0.059217	G	CTQ-emotional abuse	-0.163557	0.0294221	-5.559	2.81835e-08	6684	44	39	25	Yes	144577715	145577715
46	CT	Right lateral occipital cortex	23	rs112340667	146732423	A	G	1	0.16021	G	PDSI	-0.0947147	0.0172028	-5.50578	3.83686e-08	5686	45	40	26	Yes	146232423	147232423
47	GMV	Cerebellar vermis VIIIa	23	rs60322785	148550827	G	A	0.96028	0.20619	G	CTQ-emotional abuse	-0.0986615	0.0174205	-5.66353	1.54488e-08	6663	46	41	27	Yes	148044950	149106830
48	GMV	Right cerebellum IX	23	rs12389347	148544950	G	A	1	0.20362	G	CTQ-emotional abuse	-0.093842	0.0170026	-5.51929	3.52858e-08	6858	47			No
49	GMV	Left cerebellum VIIIb	23	rs376102630	148606830	G	A	0.95605	0.27474	A	CTQ-emotional abuse	-0.0780935	0.0139759	-5.58771	2.39435e-08	6504	48	42		No
50	ReHo	Right supplementary motor area	23	rs2269404	152772758	T	C	0.93925	0.3925	T	LUI	0.0986062	0.0175881	5.60642	2.18367e-08	4719	49	43	28	Yes	152272758	153272758
Abbreviations: aDMN, anterior default-mode network; Amp, amplitude; AN, auditory network; aSMN, anterior sensorimotor network; BF, Bayes factor; CBN, cerebellar network; CT, cortical thickness; CTQ, childhood trauma questionnaire; dATN, dorsal attentional network; dSMN, dorsal sensorimotor network; dVN, dorsal visual network; FA, fractional anisotropy; FC, functional connectivity; GMV, gray matte…

## Sheet: TableS6
Table S6. Verification of variant-IDP pairs using multivariate analyses.
Variant-IDP pairs identified by univariate analyses					Verification in StructLMM analysis
No.	Genetic variant		Brain IDP		Score test			Top ten exposures with largest Bayes factors for each variant-IDP pair validated by score test (q < 0.05, BH-FDR corrected)
	Variant	Band	Metric	Brain structure/network/connectivity	Uncorrected P-value	FDR corrected q-value	Verified	BF_1st	BF_2nd	BF_3rd	BF_4th	BF_5th	BF_6th	BF_7th	BF_8th	BF_9th	BF_10th
1	rs151256311	1q31.1	GMV	Cerebellar vermis crus II	1.05009e-05	4.67184e-05	Yes	NL	Built-up%	Cropland%	LUI	Education years	Population count	Winter born	NDVI	Latitude	Surface pressure
2	rs183587841	18p11.32	GMV	Cerebellar vermis crus II	0.0809276	0.0893126	No	-
3	rs4834266	4q25	GMV	Cerebellar vermis IX	7.14472e-06	3.55987e-05	Yes	NL	Wind speed	Education years	NO2	Cropland%	Built-up%	Water body%	CTQ-physical neglect	Scrub-land%	LUI
4	rs56912437:62933162:CAA:C	7q11.21	GMV	Cerebellar vermis VIIb	0.00222307	0.0039147	Yes	Forest%	CTQ-sexual abuse	Parental divorce	Longitude	Grassland%	Precipitation	PM2.5	Water body%	LUI	Cropland%
5	rs75496665	18q12.1	GMV	Cerebellar vermis VIIb	0.00150895	0.00279156	Yes	Wind speed	Education years	CTQ-emotional abuse	Surface pressure	NDBI	Precipitation	Altitude	Mothers age at birth	Bare-land%	Fathers age at birth
6	rs12293209	11p12	GMV	Cerebellar vermis X	7.95604e-07	1.04172e-05	Yes	Mothers age at birth	Only child	Urbanicity score	LUI	Built-up%	Education years	Bare-land%	Forest%	NL	Scrub-land%
7	rs150388304	11q14.1	GMV	Cerebellar vermis X	0.00223299	0.0039147	Yes	CTQ-physical neglect	CTQ-sum	Spring born	CTQ-physical abuse	Urbanicity score	Population count	LUI	Winter born	Built-up%	PM2.5
8	rs138140744	3p22.1	GMV	Cerebellum vermis crus I	0.00499168	0.00797534	Yes	Mothers age at birth	Only child	Fathers age at birth	PM2.5	Population count	Water body%	Parental divorce	Altitude	Bare-land%	Parental death
9	rs266076	10q11.21	GMV	Cerebellum vermis crus I	0.0256061	0.0329088	Yes	Only child	Autumn born	CTQ-sexual abuse	Fathers age at birth	Wind speed	Mothers age at birth	NO2	Urbanicity score	PDSI	Winter born
10	rs57646192:120527589:AT:A	3q13.33	GMV	Left angular gyrus	2.66933e-07	6.37387e-06	Yes	NDVI	PM2.5	Temperature	Latitude	Wind speed	Bare-land%	Education years	Precipitation	TD	Scrub-land%
11	rs17097002	12q13.11	GMV	Left angular gyrus	0.00160193	0.00294658	Yes	Spring born	Wind speed	Autumn born	Winter born	CTQ-sexual abuse	Forest%	Scrub-land%	Temperature	NO2	TD
12	rs6043331	20p12.1	GMV	Left angular gyrus	0.0411703	0.0480776	Yes	Spring born	Parental death	Education years	Autumn born	PM2.5	Winter born	Parental divorce	Longitude	NDBI	NL
13	rs4919919	21q22.3	GMV	Left angular gyrus	2.6289e-06	1.83058e-05	Yes	CTQ-emotional abuse	Temperature	Precipitation	Autumn born	TD	Humidity	Latitude	Summer born	Altitude	Scrub-land%
14	rs112120887	19q13.32	GMV	Left anterior cingulate cortex	0.00116452	0.00221045	Yes	Longitude	Surface pressure	PDSI	Wind speed	Mothers age at birth	Altitude	CTQ-emotional abuse	NDBI	Education years	Urbanicity score
15	rs147012017	1q42.2	GMV	Left calcarine cortex	0.146315	0.15171	No	-
16	rs505783	1q43	GMV	Left cerebellum crus I	6.9844e-06	3.52504e-05	Yes	CTQ-physical abuse	NL	Spring born	Water body%	Parental divorce	Parental death	Longitude	Winter born	Population count	TD
17	rs7019939	9q34.13	GMV	Left cerebellum crus I	0.000802855	0.00161735	Yes	Grassland%	Scrub-land%	Water body%	PDSI	Surface pressure	Mothers age at birth	Fathers age at birth	Cropland%	Altitude	Population count
18	rs9663567	10q11.21	GMV	Left cerebellum crus I	0.00181402	0.00326153	Yes	NO2	Population count	PDSI	PM2.5	Cropland%	Winter born	Longitude	Temperature	CTQ-emotional abuse	Water body%
19	rs1146966	13q31.1	GMV	Left cerebellum crus I	0.0145307	0.0200689	Yes	CTQ-physical neglect	Latitude	CTQ-sum	Cropland%	Humidity	CTQ-sexual abuse	Only child	TD	NDBI	Built-up%
20	rs60275617	8q24.3	GMV	Left cerebellum crus II	0.00191016	0.00340823	Yes	NO2	Longitude	Altitude	Water body%	PM2.5	Surface pressure	Grassland%	NL	Cropland%	Fathers age at birth
21	rs12830189	12q21.31	GMV	Left cerebellum crus II	8.37911e-06	4.03503e-05	Yes	Cropland%	Built-up%	LUI	NL	NDVI	Longitude	CTQ-physical neglect	NDBI	Urbanicity score	Spring born
22	rs9557824	13q33.1	GMV	Left cerebellum crus II	0.000260753	0.000619288	Yes	Population count	CTQ-physical abuse	Cropland%	Scrub-land%	Winter born	Spring born	Precipitation	Autumn born	Urbanicity score	NDVI
23	rs10078673	5q34	GMV	Left cerebellar fastigial nucleus	1.32774e-05	5.56542e-05	Yes	Grassland%	Parental divorce	LUI	PM2.5	CTQ-physical neglect	Fathers age at birth	Built-up%	Forest%	Wind speed	Urbanicity score
24	rs6115655	20p13	GMV	Left cerebellar fastigial nucleus	0.00393604	0.00652603	Yes	PDSI	Grassland%	Parental divorce	Winter born	CTQ-sexual abuse	CTQ-emotional neglect	Humidity	Surface pressure	Autumn born	Temperature
25	rs10498678	6p24.2	GMV	Left cerebellar interposed nucleus	0.000122713	0.000321893	Yes	Cropland%	Built-up%	NL	Urbanicity score	LUI	TD	NDVI	Forest%	Population count	Grassland%
26	rs2610874	10q21.1	GMV	Left cerebellar interposed nucleus	0.00815142	0.0121924	Yes	Only child	Population count	Urbanicity score	Cropland%	Forest%	CTQ-sexual abuse	Autumn born	Altitude	CTQ-emotional abuse	Longitude
27	rs1790783	18q21.1	GMV	Left cerebellar interposed nucleus	9.9757e-06	4.56494e-05	Yes	Temperature	Education years	Latitude	Fathers age at birth	PM2.5	Grassland%	Bare-land%	TD	Parental divorce	Only child
28	rs199834705	10q11.23	GMV	Left cerebellum IX	0.0379347	0.0447744	Yes	CTQ-sum	CTQ-sexual abuse	CTQ-emotional neglect	Mothers age at birth	CTQ-emotional abuse	Parental divorce	CTQ-physical neglect	CTQ-physical abuse	Fathers age at birth	NL
29	rs11834731	12p11.21	GMV	Left cerebellum IX	7.4014e-05	0.00020865	Yes	PM2.5	Surface pressure	Bare-land%	CTQ-sexual abuse	Wind speed	Built-up%	LUI	Spring born	Grassland%	Cropland%
30	rs7207984	17p13.1	GMV	Left cerebellum VI	0.0128879	0.0180842	Yes	Summer born	Winter born	Grassland%	Altitude	CTQ-physical neglect	Education years	Spring born	Built-up%	LUI	Mothers age at birth
31	rs145996628	4q32.1	GMV	Left cerebellum VIIb	5.08635e-05	0.000153574	Yes	Water body%	Temperature	PM2.5	Cropland%	Latitude	TD	Humidity	Altitude	PDSI	Precipitation
32	rs60099775	6p21.1	GMV	Left cerebellum VIIb	7.81134e-06	3.8128e-05	Yes	NL	LUI	Built-up%	Cropland%	Population count	Spring born	NDVI	Autumn born	Only child	Forest%
33	rs140670343	13q33.1	GMV	Left cerebellum VIIb	2.23672e-05	8.37617e-05	Yes	Population count	Autumn born	CTQ-physical abuse	Summer born	Education years	NDVI	Mothers age at birth	CTQ-physical neglect	Grassland%	NO2
34	rs8140344	22q12.1	GMV	Left cerebellum VIIIa	4.25137e-07	8.29931e-06	Yes	Wind speed	Latitude	Parental divorce	Parental death	Bare-land%	Humidity	Precipitation	TD	Surface pressure	Spring born
35	rs233929	6q23.2	GMV	Left cerebellum X	3.4757e-08	3.69345e-06	Yes	Only child	Education years	Latitude	TD	Precipitation	Humidity	Parental divorce	Forest%	Temperature	Wind speed
36	rs13109830	4q21.22	GMV	Left fusiform gyrus	6.67687e-05	0.000193253	Yes	CTQ-physical neglect	Altitude	Surface pressure	Longitude	Temperature	Scrub-land%	Fathers age at birth	Bare-land%	Winter born	Cropland%
37	rs9821849	3p24.2	GMV	Left gyrus rectus	0.0311352	0.0383329	Yes	Longitude	Wind speed	PDSI	Winter born	Precipitation	Parental divorce	CTQ-emotional neglect	Built-up%	Forest%	Surface pressure
38	rs11370565:72559012:C:CA	1p31.1	GMV	Left Heschl gyrus	0.0246951	0.031796	Yes	Urbanicity score	Only child	CTQ-sexual abuse	Longitude	Population count	Precipitation	Built-up%	LUI	Mothers age at birth	Autumn born
39	rs628265	1p36.12	GMV	Left hippocampus	7.80283e-06	3.8128e-05	Yes	LUI	Grassland%	Bare-land%	Population count	Parental death	NL	Built-up%	NO2	Autumn born	Spring born
40	11_72307501_ATCTCTCTCTCTCTC_A	11q13.4	GMV	Left hippocampus	2.13147e-05	8.094e-05	Yes	TD	Education years	Latitude	Temperature	Humidity	Scrub-land%	NDVI	Precipitation	PDSI	Bare-land%
41	rs11728248	4p12	GMV	Left inferior frontal gyrus, opercular	0.0365738	0.0436526	Yes	Winter born	NO2	Autumn born	Spring born	NDVI	PM2.5	Grassland%	NL	Fathers age at birth	CTQ-emotional abuse
42	rs59514610	11p15.4	GMV	Left inferior frontal gyrus, orbital	0.00233869	0.00406956	Yes	Longitude	Forest%	Surface pressure	Altitude	Urbanicity score	Wind speed	Cropland%	PM2.5	NDVI	Education years
43	rs12386575	7q35	GMV	Left inferior frontal gyrus, triangular	0.187437	0.191523	No	-
44	rs8085631	18q21.32	GMV	Left inferior frontal gyrus, triangular	0.00591445	0.00917849	Yes	Spring born	Summer born	Parental death	Mothers age at birth	Only child	Fathers age at birth	Winter born	Urbanicity score	Parental divorce	Surface pressure
45	rs12158356	22q11.23	GMV	Left inferior frontal gyrus, triangular	1.1963e-07	4.68667e-06	Yes	LUI	Grassland%	Water body%	Mothers age at birth	CTQ-physical abuse	Temperature	CTQ-emotional abuse	TD	Parental death	Built-up%
46	rs200664259	7p21.2	GMV	Left inferior temporal gyrus	0.00778103	0.0116882	Yes	PDSI	Grassland%	NDBI	Parental divorce	Bare-land%	NO2	Urbanicity score	TD	Fathers age at birth	Summer born
47	rs4885605	13q31.1	GMV	Left inferior temporal gyrus	3.20278e-06	2.10243e-05	Yes	NL	Summer born	Autumn born	Built-up%	Population count	Parental death	Only child	LUI	Cropland%	Spring born
48	rs6470706	8q24.21	GMV	Left insula	1.7655e-06	1.48132e-05	Yes	Altitude	NO2	PM2.5	Surface pressure	Grassland%	Scrub-land%	Latitude	NL	PDSI	TD
49	rs8074097	17p13.2	GMV	Left insula	5.86828e-07	9.00146e-06	Yes	LUI	CTQ-physical abuse	Built-up%	Scrub-land%	Winter born	Cropland%	Population count	NL	Water body%	Fathers age at birth
50	rs200888130:7463731:TAA:T	5p15.31	GMV	Left lingual gyrus	6.95115e-07	1.01789e-05	Yes	NDVI	Cropland%	CTQ-physical abuse	NL	Urbanicity score	Built-up%	Water body%	LUI	Scrub-land%	Only child
51	rs61960019	13q14.11	GMV	Left lingual gyrus	3.065e-06	2.05544e-05	Yes	Forest%	LUI	Parental divorce	Parental death	Built-up%	CTQ-physical abuse	CTQ-emotional neglect	NDVI	NL	PM2.5
52	rs10908347	1p34.3	GMV	Left middle frontal gyrus, dorsolateral	0.000460439	0.000989873	Yes	PM2.5	NO2	Only child	PDSI	Forest%	NDBI	Summer born	Urbanicity score	Precipitation	Water body%
53	rs58683705	4q34.3	GMV	Left middle frontal gyrus, dorsolateral	0.175	0.179337	No	-
54	rs113756178	19p13.13	GMV	Left middle frontal gyrus, dorsolateral	0.00185309	0.00331482	Yes	CTQ-sexual abuse	CTQ-physical abuse	NDBI	PDSI	CTQ-emotional abuse	Precipitation	Spring born	Humidity	Mothers age at birth	Autumn born
55	rs9620643	22q12.1	GMV	Left middle frontal gyrus, orbital	3.51406e-05	0.000115305	Yes	PM2.5	Precipitation	Surface pressure	CTQ-emotional abuse	Education years	Parental divorce	Longitude	LUI	Latitude	Urbanicity score
56	rs2359164	2q33.3	GMV	Left middle temporal gyrus	0.00251996	0.00437415	Yes	Fathers age at birth	CTQ-physical abuse	Mothers age at birth	Autumn born	Precipitation	Grassland%	CTQ-emotional abuse	CTQ-physical neglect	Longitude	Temperature
57	rs140113466	4q32.1	GMV	Left olfactory cortex	0.0119445	0.0170325	Yes	Wind speed	Grassland%	CTQ-sexual abuse	Parental death	PM2.5	Parental divorce	Surface pressure	NO2	Altitude	Autumn born
58	rs71884930	4p15.1	GMV	Left pallidum	0.000107798	0.000288144	Yes	Population count	Only child	CTQ-physical abuse	NDVI	Built-up%	Urbanicity score	Cropland%	CTQ-emotional abuse	Bare-land%	PDSI
59	rs4880727	10p15.1	GMV	Left pallidum	6.44345e-06	3.3786e-05	Yes	Urbanicity score	CTQ-physical abuse	Built-up%	LUI	Grassland%	NL	Cropland%	Bare-land%	Only child	Mothers age at birth
60	rs57863709	17q24.1	GMV	Left pallidum	0.00161889	0.00296375	Yes	Only child	Wind speed	Bare-land%	Fathers age at birth	Summer born	CTQ-physical abuse	Scrub-land%	Winter born	PM2.5	CTQ-emotional abuse
61	rs2646077	4q31.1	GMV	Left paracentral lobule	0.0832458	0.0917269	No	-
62	rs4438682	3p12.3	GMV	Left parahippocampal gyrus	0.000372413	0.000825888	Yes	Surface pressure	Altitude	Education years	Scrub-land%	Temperature	Urbanicity score	Cropland%	Forest%	NDVI	Wind speed
63	rs11436749	1q41	GMV	Left precental gyrus	0.00101132	0.00196397	Yes	NO2	Forest%	Mothers age at birth	Parental death	CTQ-physical abuse	Longitude	Urbanicity score	PM2.5	Built-up%	LUI
64	rs4965642	15q26.3	GMV	Left putamen	0.000556707	0.00117527	Yes	PM2.5	NO2	Scrub-land%	Temperature	Mothers age at birth	Population count	Urbanicity score	LUI	Precipitation	Surface pressure
65	rs12254091	10q25.1	GMV	Left superior frontal gyrus, dorsolateral	0.0594382	0.067877	No	-
66	rs36018229:120994888:C:CA	12q24.31	GMV	Left superior frontal gyrus, medial	0.000739695	0.00152048	Yes	PM2.5	NO2	Education years	CTQ-sexual abuse	CTQ-emotional neglect	CTQ-sum	Temperature	Altitude	CTQ-physical abuse	Surface pressure
67	rs10846640	12q24.31	GMV	Left superior frontal gyrus, medial	0.00325887	0.00554717	Yes	Education years	CTQ-emotional neglect	CTQ-sum	CTQ-physical neglect	Scrub-land%	CTQ-emotional abuse	CTQ-physical abuse	NO2	Urbanicity score	Parental death
68	rs9821849	3p24.2	GMV	Left superior frontal gyrus, medial orbital	0.0239069	0.0310084	Yes	Longitude	Wind speed	Forest%	CTQ-physical abuse	LUI	Surface pressure	CTQ-emotional neglect	Scrub-land%	Bare-land%	Urbanicity score
69	rs217614	6q14.2	GMV	Left superior frontal gyrus, medial orbital	0.0452573	0.0526753	No	-
70	rs138929632:22466155:T:TA	19p12	GMV	Left superior frontal gyrus, medial orbital	0.312906	0.316053	No	-
71	rs1473518	16p13.3	GMV	Left superior frontal gyrus, orbital	9.53176e-05	0.000260684	Yes	CTQ-physical abuse	Wind speed	Cropland%	Precipitation	Surface pressure	CTQ-sum	Summer born	Temperature	Urbanicity score	Built-up%
72	rs9915296	17q25.1	GMV	Left superior frontal gyrus, orbital	0.000154355	0.00038893	Yes	Precipitation	Longitude	Humidity	Latitude	TD	CTQ-physical abuse	CTQ-emotional neglect	NDVI	Scrub-land%	PM2.5
73	rs6067955	20q13.2	GMV	Left superior occipital gyrus	0.00292448	0.00502668	Yes	Mothers age at birth	Fathers age at birth	Grassland%	CTQ-physical neglect	Population count	CTQ-sexual abuse	CTQ-emotional neglect	NO2	NL	PM2.5
74	rs28453996	18q21.32	GMV	Left supplementary motor area	1.34415e-05	5.57408e-05	Yes	Longitude	Parental divorce	Urbanicity score	Summer born	Altitude	Only child	CTQ-physical neglect	Population count	Parental death	TD
75	rs9733673	10q22.2	GMV	Left supramarginal gyrus	0.00427595	0.00699067	Yes	Fathers age at birth	Mothers age at birth	NO2	CTQ-physical neglect	CTQ-emotional abuse	Parental death	Precipitation	TD	Education years	Cropland%
76	rs8112615	19p13.2	GMV	Left temporal pole, middle temporal gyrus	0.0556563	0.0638277	No	-
77	rs117087273	6q27	GMV	Left temporal pole, superior temporal gyrus	0.019629	0.0261348	Yes	Only child	Parental death	Scrub-land%	Parental divorce	PDSI	NL	CTQ-sexual abuse	Population count	Water body%	CTQ-sum
78	rs149771067	12p11.22	GMV	Left temporal pole, superior temporal gyrus	0.000542977	0.00115321	Yes	Water body%	CTQ-sexual abuse	Parental divorce	CTQ-physical abuse	Education years	CTQ-emotional neglect	Bare-land%	NO2	Latitude	Spring born
79	rs142842841	6p21.33	GMV	Right anterior cingulate cortex	2.41216e-06	1.77947e-05	Yes	Precipitation	Latitude	Humidity	Temperature	TD	NO2	Autumn born	NDBI	Altitude	Bare-land%
80	rs34508092:41502354:CAA:C	13q14.11	GMV	Right calcarine cortex	0.0646771	0.0728654	No	-
81	rs505783	1q43	GMV	Right cerebellar crus I	1.7376e-05	7.03e-05	Yes	NL	Population count	Parental divorce	CTQ-physical abuse	Spring born	PDSI	Water body%	TD	Built-up%	CTQ-emotional neglect
82	rs7851259	9q32	GMV	Right cerebellar crus I	0.000146737	0.000375113	Yes	Summer born	Wind speed	Longitude	Altitude	Surface pressure	CTQ-physical neglect	Autumn born	Scrub-land%	Latitude	Only child
83	rs35925135	14q22.3	GMV	Right cerebellar crus I	2.3427e-05	8.47948e-05	Yes	NL	Population count	CTQ-emotional abuse	NDVI	CTQ-sexual abuse	Water body%	Cropland%	Urbanicity score	Built-up%	Surface pressure
84	rs73610165	20p13	GMV	Right cerebellar crus I	0.000363148	0.000813035	Yes	Altitude	Longitude	Surface pressure	Education years	CTQ-sexual abuse	Summer born	Population count	Grassland%	Temperature	Fathers age at birth
85	rs138400337	1q41	GMV	Right cerebellum crus II	9.41376e-05	0.000258407	Yes	Longitude	Scrub-land%	Education years	CTQ-physical abuse	Population count	Spring born	NO2	Altitude	CTQ-emotional neglect	Wind speed
86	rs2378514	3q28	GMV	Right cerebellar dentate nucleus	0.00079304	0.00161129	Yes	CTQ-emotional neglect	CTQ-sum	CTQ-physical neglect	Scrub-land%	CTQ-sexual abuse	CTQ-physical abuse	Urbanicity score	Summer born	Cropland%	Only child
87	rs35585162:122997816:CA:C	3q21.1	GMV	Right cerebellar fastigial nucleus	8.14808e-07	1.04172e-05	Yes	NDBI	Wind speed	Scrub-land%	CTQ-physical abuse	Grassland%	NDVI	Cropland%	CTQ-emotional neglect	Parental divorce	Education years
88	rs7119420	11p15.4	GMV	Right cerebellar interposed nucleus	8.81618e-07	1.09329e-05	Yes	Longitude	PM2.5	Wind speed	CTQ-emotional neglect	Parental divorce	Latitude	TD	Parental death	Temperature	CTQ-physical abuse
89	rs7961557	12p13.33	GMV	Right cerebellar interposed nucleus	0.0122891	0.0174078	Yes	Wind speed	Parental divorce	Parental death	NO2	Education years	Bare-land%	Summer born	Surface pressure	Autumn born	NDVI
90	rs989727	7q31.2	GMV	Right cerebellum V	4.7036e-05	0.000144917	Yes	Population count	LUI	NL	Built-up%	NDVI	Urbanicity score	Cropland%	Grassland%	NO2	Only child
91	rs6114026	20p11.21	GMV	Right cerebellum V	0.117571	0.125042	No	-
92	rs10953841	7q31.2	GMV	Right cerebellum VI	0.000451042	0.000972646	Yes	Population count	NL	LUI	Built-up%	NDVI	Grassland%	Cropland%	Parental death	Precipitation	NDBI
93	rs74755760	8q24.3	GMV	Right cerebellum VI	0.0273437	0.034511	Yes	Longitude	Forest%	NL	Altitude	Surface pressure	Urbanicity score	NDVI	Scrub-land%	Population count	CTQ-sum
94	rs34477500	8q24.23	GMV	Right cerebellum VIIb	0.00583984	0.0091029	Yes	CTQ-physical neglect	Urbanicity score	Bare-land%	CTQ-sum	Summer born	Precipitation	Fathers age at birth	Winter born	Water body%	CTQ-emotional neglect
95	rs6704527	1q42.2	GMV	Right cerebellum VIIIa	0.00867075	0.0128316	Yes	Only child	Urbanicity score	Spring born	Wind speed	Forest%	Winter born	PM2.5	Cropland%	CTQ-physical neglect	CTQ-emotional neglect
96	rs34207083:18683630:GA:G	5p14.3	GMV	Right cerebellum VIIIa	0.0303639	0.037647	Yes	Autumn born	Winter born	Cropland%	Urbanicity score	CTQ-emotional abuse	Bare-land%	CTQ-sum	NDBI	CTQ-physical abuse	Grassland%
97	rs6577708	8q24.23	GMV	Right cerebellum VIIIa	0.0036145	0.00603561	Yes	CTQ-physical neglect	CTQ-sum	Precipitation	Fathers age at birth	Forest%	Bare-land%	CTQ-emotional abuse	CTQ-emotional neglect	Urbanicity score	LUI
98	rs555017422	5q35.1	GMV	Right cerebellum VIIIb	0.0128566	0.0180763	Yes	Forest%	Water body%	Only child	NDVI	NO2	Autumn born	Summer born	Altitude	NDBI	LUI
99	13_98942308_C_CTTT	13q32.2	GMV	Right cerebellum VIIIb	0.0723157	0.0809521	No	-
100	rs66474764	6q16.2	GMV	Right cuneus	0.00039007	0.000851612	Yes	NO2	Fathers age at birth	Summer born	Mothers age at birth	Longitude	Cropland%	Water body%	CTQ-physical neglect	PDSI	Surface pressure
101	rs936413	1q42.2	GMV	Right gyrus rectus	0.0315262	0.0387463	Yes	Autumn born	Spring born	CTQ-physical neglect	Forest%	PM2.5	Water body%	TD	CTQ-sum	Summer born	Fathers age at birth
102	rs201030268	2q24.3	GMV	Right gyrus rectus	0.0380482	0.0448038	Yes	Spring born	Education years	Mothers age at birth	Autumn born	Parental divorce	Winter born	Water body%	NO2	Precipitation	Wind speed
103	rs28667364	2p16.1	GMV	Right Heschl gyrus	0.0320849	0.0392253	Yes	Winter born	Spring born	Parental divorce	PDSI	Mothers age at birth	NDVI	Precipitation	Water body%	Summer born	Latitude
104	rs59502810:118874378:TAA:T	6q22.31	GMV	Right hippocampus	0.00261586	0.00450723	Yes	PDSI	Parental divorce	Spring born	Water body%	NO2	Bare-land%	Parental death	CTQ-emotional abuse	Built-up%	Summer born
105	rs56005245	8q24.21	GMV	Right hippocampus	3.79804e-05	0.000122541	Yes	Population count	NL	Spring born	Parental divorce	Built-up%	Cropland%	Bare-land%	NDVI	NO2	LUI
106	rs1887388	9p22.1	GMV	Right inferior frontal gyrus, opercular	0.0148213	0.0204301	Yes	CTQ-emotional neglect	CTQ-sum	CTQ-physical neglect	PM2.5	Surface pressure	Wind speed	Altitude	CTQ-sexual abuse	Urbanicity score	Spring born
107	rs28852454	13q14.13	GMV	Right inferior frontal gyrus, opercular	0.0849781	0.0930523	No	-
108	rs7615511	3q21.3	GMV	Right inferior parietal lobule, but supramarginal and angular gyri	1.75203e-05	7.03e-05	Yes	Precipitation	Latitude	Humidity	Scrub-land%	TD	NDBI	Temperature	Education years	CTQ-emotional neglect	NL
109	rs6833041	4p16.2	GMV	Right inferior parietal lobule, but supramarginal and angular gyri	0.0849292	0.0930523	No	-
110	rs4859373	4p15.1	GMV	Right inferior temporal gyrus	0.0275728	0.0347377	Yes	Summer born	Only child	CTQ-sexual abuse	Autumn born	Urbanicity score	Parental death	Bare-land%	Winter born	Temperature	NDVI
111	rs368455135	10q25.2	GMV	Right inferior temporal gyrus	0.0169538	0.0231428	Yes	Fathers age at birth	Only child	Mothers age at birth	Longitude	Education years	Urbanicity score	Precipitation	Water body%	CTQ-physical abuse	Grassland%
112	rs6470706	8q24.21	GMV	Right insula	4.85204e-06	2.77199e-05	Yes	NO2	Altitude	PM2.5	Surface pressure	Grassland%	Fathers age at birth	Bare-land%	CTQ-sum	CTQ-emotional neglect	NL
113	rs27692	5p15.31	GMV	Right lingual gyrus	3.1661e-06	2.10237e-05	Yes	NDVI	CTQ-emotional abuse	Urbanicity score	Cropland%	NL	Grassland%	Scrub-land%	Spring born	CTQ-physical abuse	PDSI
114	rs28670351	5q14.3	GMV	Right lingual gyrus	4.61496e-06	2.70069e-05	Yes	Education years	Latitude	TD	NDBI	Longitude	CTQ-emotional neglect	Scrub-land%	Wind speed	Humidity	Precipitation
115	rs61960019	13q14.11	GMV	Right lingual gyrus	0.000275567	0.0006436	Yes	LUI	Forest%	Built-up%	Water body%	NDVI	Parental death	NL	Parental divorce	PM2.5	NDBI
116	rs9872360	3p25.1	GMV	Right mid-cingulate cortex	0.101741	0.109531	No	-
117	rs28586898	4p14	GMV	Right middle frontal gyrus, dorsolateral	6.14568e-05	0.000180897	Yes	TD	Latitude	Temperature	Population count	LUI	Humidity	Winter born	Summer born	Parental death	Longitude
118	rs9442037	1q41	GMV	Right middle frontal gyrus, orbital	7.0217e-06	3.52504e-05	Yes	Urbanicity score	NDVI	Cropland%	Built-up%	Precipitation	LUI	Summer born	CTQ-sexual abuse	NL	CTQ-physical abuse
119	rs2115583	2p25.2	GMV	Right middle frontal gyrus, orbital	0.0125363	0.0176969	Yes	Autumn born	CTQ-physical abuse	Parental divorce	CTQ-emotional neglect	NDVI	Summer born	Spring born	Urbanicity score	Grassland%	Winter born
120	rs7431828	3p13	GMV	Right middle temporal gyrus	0.0129753	0.0181344	Yes	Fathers age at birth	CTQ-emotional abuse	Water body%	CTQ-physical abuse	Parental death	Mothers age at birth	Parental divorce	Latitude	Precipitation	Wind speed
121	rs28500673	7p15.1	GMV	Right middle temporal gyrus	0.00568493	0.00888112	Yes	Education years	Fathers age at birth	CTQ-physical abuse	Parental divorce	CTQ-sum	Summer born	NDBI	CTQ-physical neglect	Only child	CTQ-emotional neglect
122	rs9826564	3p22.3	GMV	Right pallidum	0.0045869	0.00741894	Yes	Wind speed	Longitude	Autumn born	Water body%	NDVI	PM2.5	Summer born	Temperature	Latitude	Built-up%
123	rs2030467	4q13.3	GMV	Right paracentral lobule	0.021106	0.0278377	Yes	Mothers age at birth	Bare-land%	Summer born	CTQ-physical neglect	Longitude	Cropland%	Parental divorce	Urbanicity score	Only child	NDVI
124	rs4767554	12q24.22	GMV	Right paracentral lobule	0.00541999	0.00852406	Yes	Wind speed	Mothers age at birth	Longitude	NL	NDVI	CTQ-sexual abuse	Scrub-land%	Fathers age at birth	Latitude	TD
125	rs3095670	16q12.1	GMV	Right paracentral lobule	2.27545e-05	8.436e-05	Yes	NL	Wind speed	CTQ-sexual abuse	NDVI	Built-up%	PM2.5	Grassland%	Cropland%	Temperature	NO2
126	rs35196149	19q13.32	GMV	Right parahippocampal gyrus	0.0640483	0.0725055	No	-
127	rs2297904	1q32.1	GMV	Right precental gyrus	0.16492	0.169501	No	-
128	rs4919919	21q22.3	GMV	Right precuneus	4.97325e-05	0.000151252	Yes	Temperature	TD	Education years	Latitude	Humidity	CTQ-sexual abuse	PM2.5	Surface pressure	Altitude	Precipitation
129	rs9614084	22q12.2	GMV	Right putamen	0.000183738	0.000451636	Yes	CTQ-emotional neglect	CTQ-physical neglect	CTQ-sum	Bare-land%	Parental death	CTQ-physical abuse	Forest%	CTQ-sexual abuse	CTQ-emotional abuse	PDSI
130	rs61823531	1q41	GMV	Right superior frontal gyrus, dorsolateral	7.96444e-07	1.04172e-05	Yes	Urbanicity score	NL	Wind speed	Built-up%	Forest%	LUI	Spring born	Fathers age at birth	CTQ-physical neglect	Population count
131	rs12535565	7q21.11	GMV	Right superior frontal gyrus, medial	0.0033827	0.00573022	Yes	Longitude	Parental divorce	Forest%	Altitude	Surface pressure	Autumn born	CTQ-physical abuse	NDVI	Spring born	Only child
132	rs1292504	11q13.4	GMV	Right superior frontal gyrus, medial	0.0138	0.0190973	Yes	Autumn born	Winter born	Education years	Only child	Water body%	Spring born	TD	Parental death	CTQ-sexual abuse	Latitude
133	rs16847613	1q32.1	GMV	Right superior frontal gyrus, medial orbital	0.0277843	0.034817	Yes	Winter born	Summer born	CTQ-sexual abuse	CTQ-physical abuse	Parental divorce	CTQ-emotional abuse	Bare-land%	NDVI	Autumn born	Forest%
134	rs1791495	11q13.4	GMV	Right superior frontal gyrus, medial orbital	0.0043683	0.0071086	Yes	Autumn born	Winter born	Only child	Water body%	CTQ-physical neglect	NL	Urbanicity score	Summer born	Surface pressure	NO2
135	rs7974350	12p11.21	GMV	Right superior frontal gyrus, medial orbital	2.39491e-06	1.77947e-05	Yes	NDBI	PDSI	Altitude	Temperature	NO2	TD	NDVI	CTQ-physical abuse	Surface pressure	Forest%
136	rs1204707	1q32.2	GMV	Right superior frontal gyrus, orbital	5.88955e-07	9.00146e-06	Yes	Only child	PM2.5	Temperature	Winter born	Surface pressure	Grassland%	NO2	Mothers age at birth	Altitude	Fathers age at birth
137	rs1970385	9q33.3	GMV	Right superior frontal gyrus, orbital	0.0225638	0.029594	Yes	Autumn born	Spring born	Wind speed	CTQ-physical neglect	CTQ-emotional neglect	CTQ-sum	Grassland%	Precipitation	Summer born	Humidity
138	rs2372813	3p12.2	GMV	Right superior parietal lobule	0.00504447	0.00800511	Yes	Mothers age at birth	Fathers age at birth	Scrub-land%	CTQ-emotional neglect	Forest%	CTQ-emotional abuse	Water body%	NDVI	Humidity	NL
139	rs293915	3p25.1	GMV	Right superior temporal gyrus	0.0792178	0.0875631	No	-
140	rs74382603	1q41	GMV	Right supplementary motor area	2.29842e-05	8.45057e-05	Yes	NO2	Scrub-land%	PM2.5	LUI	Forest%	Bare-land%	Humidity	Built-up%	NDBI	Precipitation
141	rs1517523	4p16.1	GMV	Right temporal pole, middle temporal gyrus	0.0112872	0.01626	Yes	Summer born	Winter born	CTQ-physical abuse	NDBI	PDSI	TD	Bare-land%	Latitude	Precipitation	Only child
142	rs10426508	19q13.11	GMV	Right temporal pole, superior temporal gyrus	0.000110934	0.000295404	Yes	NO2	PDSI	NDVI	Population count	CTQ-emotional neglect	Precipitation	PM2.5	NDBI	Water body%	CTQ-emotional abuse
143	rs11021132	11q14.3	GMV	Total gray matter volume	0.0965638	0.104922	No	-
144	rs35288975:202816150:CT:C	1q32.1	GMV	Total intracranial volume	7.81355e-07	1.04172e-05	Yes	Longitude	Precipitation	TD	Forest%	Latitude	Humidity	Fathers age at birth	Only child	Temperature	Surface pressure
145	rs9385690	6q23.2	GMV	Total white matter volume	0.0123068	0.0174078	Yes	Mothers age at birth	Fathers age at birth	Wind speed	Cropland%	Built-up%	NDVI	Autumn born	NDBI	NL	Urbanicity score
146	rs12760232	1q31.1	CT	Left caudal middle frontal gyrus	5.15721e-08	3.69345e-06	Yes	Parental death	Surface pressure	Altitude	Temperature	Forest%	NDBI	Humidity	Population count	Precipitation	Cropland%
147	rs11134858	5q35.2	CT	Left cuneus	5.7697e-05	0.000171152	Yes	Cropland%	Forest%	Built-up%	Water body%	Longitude	CTQ-physical abuse	Urbanicity score	NDVI	PDSI	NL
148	rs113982114	18p11.31	CT	Left cuneus	2.27499e-05	8.436e-05	Yes	NDVI	NO2	Water body%	Forest%	Scrub-land%	Education years	Longitude	Wind speed	NL	Grassland%
149	rs1390766	3p14.2	CT	Left entorhinal cortex	3.71489e-05	0.00012019	Yes	Forest%	LUI	CTQ-physical abuse	Wind speed	NO2	Population count	CTQ-sexual abuse	Built-up%	Longitude	NDVI
150	rs187191781	10q25.1	CT	Left inferior temporal gyrus	0.0493257	0.0569392	No	-
151	rs12153472	5q23.3	CT	Left insula	0.000382769	0.000840896	Yes	CTQ-physical neglect	Water body%	CTQ-sum	CTQ-physical abuse	Population count	CTQ-emotional abuse	CTQ-emotional neglect	Mothers age at birth	PM2.5	Summer born
152	rs6588743	10q26.13	CT	Left insula	0.0114	0.0163555	Yes	CTQ-physical abuse	Summer born	Education years	Grassland%	Urbanicity score	Cropland%	NDBI	CTQ-physical neglect	Water body%	Longitude
153	rs4311100	2p16.3	CT	Left isthmus cingulate cortex	2.66076e-05	9.39688e-05	Yes	Humidity	Precipitation	Latitude	TD	Temperature	Education years	PDSI	PM2.5	CTQ-emotional neglect	CTQ-sum
154	rs35421492	4p15.1	CT	Left isthmus cingulate cortex	4.08677e-05	0.000128936	Yes	Forest%	CTQ-physical neglect	LUI	Precipitation	Bare-land%	NO2	CTQ-sum	Longitude	CTQ-physical abuse	Built-up%
155	rs10824705	10q22.3	CT	Left isthmus cingulate cortex	0.00960337	0.0140066	Yes	CTQ-emotional abuse	Bare-land%	CTQ-sum	Cropland%	CTQ-emotional neglect	Grassland%	Only child	Built-up%	Wind speed	NO2
156	rs67807476	1q23.3	CT	Left lateral occipital cortex	0.000324271	0.000740138	Yes	Grassland%	PM2.5	LUI	CTQ-emotional abuse	Built-up%	Wind speed	Altitude	Only child	Parental death	Spring born
157	rs62265884	3q13.33	CT	Left lateral occipital cortex	0.0594769	0.067877	No	-
158	rs35742872	6q21	CT	Left lateral occipital cortex	0.00389462	0.00647261	Yes	Forest%	PDSI	Cropland%	Precipitation	Summer born	Parental death	PM2.5	Only child	LUI	Autumn born
159	rs12455300	18q21.32	CT	Left lateral occipital cortex	0.000556691	0.00117527	Yes	NO2	Education years	Fathers age at birth	Cropland%	Temperature	Autumn born	Surface pressure	Built-up%	CTQ-emotional abuse	NDVI
160	rs17054449	4q32.3	CT	Left lateral orbitofrontal cortex	0.000122707	0.000321893	Yes	TD	Humidity	Cropland%	Longitude	Latitude	Water body%	Spring born	Temperature	NO2	Parental divorce
161	rs1263889	11q23.3	CT	Left lateral orbitofrontal cortex	8.9655e-07	1.09329e-05	Yes	Education years	Winter born	Latitude	Humidity	Parental divorce	Mothers age at birth	Summer born	Wind speed	Temperature	Precipitation
162	rs5846793:13005799:TACAC:T	3p25.2	CT	Left lingual gyrus	8.09466e-07	1.04172e-05	Yes	NDVI	NDBI	Precipitation	Humidity	Temperature	Surface pressure	CTQ-emotional neglect	Spring born	Mothers age at birth	Latitude
163	rs7737964	5q15	CT	Left mean CT	1.03456e-05	4.6416e-05	Yes	Cropland%	Built-up%	NO2	Bare-land%	Scrub-land%	CTQ-sexual abuse	LUI	Forest%	Only child	Population count
164	rs396867	16q24.1	CT	Left mean CT	0.00349085	0.0058992	Yes	Mothers age at birth	Spring born	Longitude	Fathers age at birth	Altitude	CTQ-sexual abuse	Surface pressure	NDBI	Urbanicity score	Latitude
165	rs61790220	4p16.3	CT	Left medial orbitofrontal cortex	0.00117734	0.00221973	Yes	CTQ-emotional abuse	Urbanicity score	CTQ-physical neglect	Parental death	Parental divorce	CTQ-sum	PM2.5	CTQ-physical abuse	Forest%	NL
166	10:31670935:CAAAAAAAAAAA:C	10p11.22	CT	Left middle temporal gyrus	0.0727388	0.0810386	No	-
167	rs522970	11q13.1	CT	Left middle temporal gyrus	3.41211e-07	7.26433e-06	Yes	CTQ-emotional abuse	Latitude	TD	Humidity	Precipitation	Only child	NO2	Fathers age at birth	Temperature	Altitude
168	rs76912005	16q21	CT	Left middle temporal gyrus	0.000155866	0.000391335	Yes	Longitude	Precipitation	Latitude	Humidity	Forest%	Scrub-land%	Education years	Altitude	TD	Urbanicity score
169	rs56275339	6q23.2	CT	Left parahippocampal gyrus	0.000145548	0.000373432	Yes	Cropland%	Education years	Population count	Summer born	Bare-land%	Built-up%	Forest%	Scrub-land%	Fathers age at birth	Spring born
170	rs58398889	11q23.2	CT	Left pars opercularis of inferior frontal gyrus	9.59254e-05	0.000261309	Yes	Cropland%	Population count	Forest%	NL	Built-up%	CTQ-emotional abuse	NDVI	Bare-land%	Spring born	Education years
171	rs36084885	8q24.12	CT	Left pars orbitalis of inferior frontal gyrus	0.00177347	0.00320501	Yes	Only child	Education years	Forest%	Autumn born	PM2.5	LUI	Longitude	Parental death	Built-up%	NL
172	rs12620273	2q24.3	CT	Left pars triangularis of inferior frontal gyrus	0.0013379	0.00248165	Yes	Altitude	Surface pressure	Longitude	Wind speed	PDSI	Latitude	TD	Population count	NO2	CTQ-physical abuse
173	rs74590872	10q11.21	CT	Left pericalcarine cortex	3.3972e-05	0.00011328	Yes	Autumn born	LUI	NL	Grassland%	Water body%	Built-up%	CTQ-physical neglect	Only child	Summer born	Scrub-land%
174	rs2158246	7p15.3	CT	Left posterior cingulate cortex	0.0538219	0.0618248	No	-
175	rs34120086	2q22.3	CT	Left precentral gyrus	0.00230292	0.00402724	Yes	CTQ-emotional abuse	CTQ-sum	CTQ-physical abuse	Parental divorce	CTQ-emotional neglect	Bare-land%	Grassland%	Humidity	Wind speed	TD
176	rs79198669	2q31.2	CT	Left rostral anterior cingulate cortex	0.000802922	0.00161735	Yes	Grassland%	LUI	Only child	NO2	CTQ-emotional neglect	NL	Built-up%	Altitude	Summer born	Surface pressure
177	rs62363118	5q14.3	CT	Left rostral anterior cingulate cortex	9.03437e-06	4.26046e-05	Yes	Temperature	PM2.5	Population count	Latitude	LUI	PDSI	TD	Built-up%	Wind speed	Precipitation
178	rs4565301	6p21.2	CT	Left rostral anterior cingulate cortex	0.00117775	0.00221973	Yes	Population count	CTQ-sexual abuse	Education years	Parental death	NL	CTQ-emotional neglect	NDVI	Cropland%	Built-up%	NDBI
179	rs898020	11p11.2	CT	Left rostral anterior cingulate cortex	2.6261e-06	1.83058e-05	Yes	Population count	Built-up%	LUI	Mothers age at birth	Cropland%	NL	Bare-land%	Grassland%	Precipitation	Autumn born
180	rs184662706	7q31.1	CT	Left superior frontal gyrus	8.85793e-06	4.2085e-05	Yes	Water body%	Built-up%	LUI	NDVI	Cropland%	PM2.5	Only child	Urbanicity score	NO2	Wind speed
181	rs4513061	15q25.3	CT	Left superior frontal gyrus	0.00423197	0.00693882	Yes	Autumn born	Summer born	Parental death	Scrub-land%	Bare-land%	Spring born	Mothers age at birth	Surface pressure	CTQ-physical abuse	CTQ-physical neglect
182	rs9524563	13q32.1	CT	Left superior parietal cortex	2.97041e-08	3.69345e-06	Yes	CTQ-sexual abuse	Precipitation	NDBI	Humidity	Latitude	PM2.5	TD	CTQ-physical neglect	NDVI	Parental death
183	rs736353	2p21	CT	Left superior temporal gyrus	9.68103e-07	1.11558e-05	Yes	Winter born	NL	Bare-land%	Education years	NDVI	Summer born	Spring born	Cropland%	CTQ-physical abuse	Built-up%
184	rs78962010	6q22.31	CT	Left superior temporal gyrus	4.09043e-05	0.000128936	Yes	Latitude	Humidity	Bare-land%	TD	Precipitation	CTQ-physical abuse	Temperature	Wind speed	PM2.5	CTQ-physical neglect
185	rs1390862	15q25.3	CT	Left superior temporal gyrus	0.00109126	0.00209605	Yes	Population count	Bare-land%	Wind speed	Temperature	Cropland%	Longitude	Parental divorce	Grassland%	Precipitation	Fathers age at birth
186	rs4634557	7q21.11	CT	Right caudal anterior cingulate cortex	0.0292849	0.0366321	Yes	Education years	Cropland%	Urbanicity score	Bare-land%	PDSI	Grassland%	Winter born	Summer born	Latitude	Wind speed
187	rs6062276	20q13.33	CT	Right caudal anterior cingulate cortex	1.93013e-06	1.52448e-05	Yes	Only child	Cropland%	Built-up%	CTQ-physical abuse	Mothers age at birth	Fathers age at birth	Bare-land%	Forest%	CTQ-emotional abuse	LUI
188	rs111324119	2q33.3	CT	Right caudal middle frontal gyrus	0.00599851	0.00928845	Yes	CTQ-emotional neglect	CTQ-sum	Cropland%	Built-up%	CTQ-emotional abuse	NDVI	Spring born	Grassland%	Wind speed	NL
189	rs1996155	15q26.2	CT	Right cuneus	0.00116654	0.00221045	Yes	PDSI	Urbanicity score	CTQ-emotional abuse	NO2	Precipitation	Winter born	Scrub-land%	NL	Parental divorce	Grassland%
190	rs4802466	19q13.33	CT	Right cuneus	6.32576e-06	3.34586e-05	Yes	NDBI	NDVI	Education years	Altitude	Cropland%	Grassland%	Built-up%	Temperature	Parental death	Forest%
191	rs9386747	6q21	CT	Right fusiform gyrus	0.0367955	0.043803	Yes	Summer born	Parental divorce	Only child	Population count	Spring born	Cropland%	Autumn born	Winter born	PDSI	NL
192	rs76769324	11p15.3	CT	Right fusiform gyrus	0.0608896	0.0692272	No	-
193	rs5997642	22q12.2	CT	Right fusiform gyrus	0.084609	0.0929377	No	-
194	rs12108343	4p15.2	CT	Right inferior parietal cortex	6.05695e-08	3.69345e-06	Yes	Parental death	CTQ-sexual abuse	Urbanicity score	Cropland%	NDVI	Education years	Grassland%	NL	Built-up%	CTQ-physical abuse
195	rs215969	6q14.2	CT	Right inferior parietal cortex	2.55719e-05	9.13543e-05	Yes	NO2	Altitude	Surface pressure	Spring born	Temperature	Longitude	Grassland%	Humidity	NL	TD
196	rs6545480	2p16.1	CT	Right inferior temporal gyrus	0.107462	0.114986	No	-
197	rs2046096	8p22	CT	Right inferior temporal gyrus	2.94692e-06	2.01345e-05	Yes	NDVI	NL	Built-up%	Cropland%	LUI	NDBI	Population count	Autumn born	Altitude	Surface pressure
198	rs11301877:97849830:TC:T	9q22.32	CT	Right inferior temporal gyrus	0.000140872	0.000365435	Yes	Forest%	PDSI	CTQ-sexual abuse	NDVI	Mothers age at birth	LUI	Population count	Temperature	Built-up%	Water body%
199	rs10774359	12p13.31	CT	Right inferior temporal gyrus	0.0182482	0.0246228	Yes	CTQ-emotional abuse	Forest%	CTQ-sexual abuse	Spring born	PDSI	Scrub-land%	Grassland%	Surface pressure	Autumn born	Winter born
200	rs148904967	15q21.1	CT	Right inferior temporal gyrus	1.74316e-06	1.47376e-05	Yes	LUI	Forest%	Scrub-land%	Built-up%	Grassland%	CTQ-emotional abuse	Wind speed	Urbanicity score	Fathers age at birth	Bare-land%
201	rs3746002	19q13.31	CT	Right inferior temporal gyrus	0.0398473	0.0468439	Yes	Education years	Only child	Water body%	PDSI	Temperature	Surface pressure	Cropland%	Parental death	NL	Altitude
202	rs28657383	1q44	CT	Right lateral orbitofrontal cortex	0.00479967	0.00772891	Yes	Autumn born	Spring born	Parental death	Population count	Forest%	PDSI	NDBI	Scrub-land%	TD	Wind speed
203	rs11022039	11p15.3	CT	Right lingual gyrus	0.0726521	0.0810386	No	-
204	rs7158705	14q23.1	CT	Right lingual gyrus	1.28269e-06	1.19979e-05	Yes	Precipitation	Latitude	Humidity	Wind speed	Only child	Forest%	NDVI	Built-up%	PM2.5	TD
205	rs5840247:8036646:C:CT	20p12.3	CT	Right lingual gyrus	1.84213e-06	1.52179e-05	Yes	Cropland%	Built-up%	Fathers age at birth	Mothers age at birth	Population count	LUI	NL	Parental death	Wind speed	Scrub-land%
206	rs4855919	3q13.31	CT	Right mean CT	0.0191911	0.0256002	Yes	CTQ-sexual abuse	Winter born	Spring born	CTQ-emotional abuse	CTQ-sum	Longitude	Surface pressure	Mothers age at birth	Scrub-land%	Altitude
207	rs13105617	4p14	CT	Right mean CT	0.135866	0.141293	No	-
208	rs876525	14q23.3	CT	Right mean CT	0.00480446	0.00772891	Yes	Fathers age at birth	Parental death	Mothers age at birth	CTQ-physical abuse	CTQ-physical neglect	Parental divorce	NL	Grassland%	Autumn born	NDVI
209	rs1395799	8q24.22	CT	Right medial orbitofrontal cortex	3.28802e-05	0.000110471	Yes	NL	Wind speed	Spring born	Bare-land%	CTQ-emotional neglect	Population count	Urbanicity score	NDVI	Cropland%	Built-up%
210	rs10861210	12q23.3	CT	Right medial orbitofrontal cortex	5.14287e-08	3.69345e-06	Yes	Bare-land%	Summer born	Scrub-land%	Winter born	NDVI	NL	Population count	LUI	NO2	CTQ-sexual abuse
211	rs10423411	19q13.43	CT	Right medial orbitofrontal cortex	0.00867535	0.0128316	Yes	Longitude	Surface pressure	CTQ-sexual abuse	Cropland%	Grassland%	Altitude	Wind speed	PM2.5	NO2	Precipitation
212	rs112330535	8q22.1	CT	Right parahippocampal gyrus	0.000240105	0.000580047	Yes	Cropland%	Forest%	Only child	Built-up%	Population count	Urbanicity score	NDVI	Scrub-land%	Surface pressure	NL
213	rs11892679	2q37.3	CT	Right pars orbitalis of inferior frontal gyrus	1.30067e-05	5.53879e-05	Yes	LUI	Built-up%	Autumn born	Cropland%	NL	Mothers age at birth	NDVI	Forest%	CTQ-emotional abuse	Water body%
214	rs62229296	3p26.3	CT	Right pars orbitalis of inferior frontal gyrus	9.58048e-07	1.11558e-05	Yes	NDVI	Winter born	CTQ-emotional neglect	Scrub-land%	Summer born	Education years	Temperature	Only child	Built-up%	Forest%
215	rs1046325	4p16.1	CT	Right pars orbitalis of inferior frontal gyrus	5.24468e-06	2.9459e-05	Yes	Surface pressure	PDSI	Altitude	PM2.5	Grassland%	Population count	Water body%	Wind speed	Forest%	Temperature
216	rs73029562	6q25.3	CT	Right pars orbitalis of inferior frontal gyrus	3.2964e-05	0.000110471	Yes	Surface pressure	Altitude	Longitude	Education years	TD	PM2.5	Grassland%	Population count	Forest%	Temperature
217	rs10983673	9q33.1	CT	Right pars triangularis of inferior frontal gyrus	0.00604164	0.00933466	Yes	CTQ-physical abuse	Summer born	CTQ-emotional abuse	Parental death	Urbanicity score	CTQ-sum	Latitude	Spring born	Precipitation	Humidity
218	rs62548214	9p21.1	CT	Right pericalcarine cortex	2.24402e-05	8.37617e-05	Yes	TD	Latitude	Precipitation	Altitude	Surface pressure	Humidity	Wind speed	CTQ-emotional abuse	PM2.5	Education years
219	rs75408786	10q21.1	CT	Right pericalcarine cortex	0.0258326	0.0331392	Yes	Parental divorce	Autumn born	Urbanicity score	Fathers age at birth	CTQ-sexual abuse	Forest%	Summer born	Grassland%	Cropland%	Population count
220	rs1873006	3p13	CT	Right precentral gyrus	0.326259	0.329067	No	-
221	rs67241584:100945984:T:TA	2q11.2	CT	Right precuneus	0.0327689	0.0399247	Yes	Water body%	CTQ-physical abuse	Only child	Mothers age at birth	Cropland%	Spring born	NDVI	Wind speed	NL	Built-up%
222	rs66678205	16p13.12	CT	Right precuneus	3.47232e-05	0.000115067	Yes	Urbanicity score	Cropland%	NL	Built-up%	Fathers age at birth	Water body%	Longitude	Precipitation	Forest%	NDVI
223	rs12500042	4p13	CT	Right superior frontal gyrus	0.000102994	0.000277413	Yes	Surface pressure	Altitude	Fathers age at birth	Temperature	Parental divorce	PM2.5	Parental death	NO2	Mothers age at birth	NL
224	rs9965955	18q21.2	CT	Right superior temporal gyrus	0.00459067	0.00741894	Yes	NDBI	Population count	Wind speed	Grassland%	CTQ-sexual abuse	Built-up%	TD	Summer born	Cropland%	LUI
225	rs13321861	3q13.31	CT	Right supramarginal gyrus	0.0607127	0.0691751	No	-
226	rs3823622	7q36.3	SA	Left caudal anterior cingulate cortex	7.38045e-05	0.00020865	Yes	Temperature	CTQ-physical abuse	Humidity	TD	Latitude	Precipitation	Scrub-land%	CTQ-sexual abuse	Altitude	Surface pressure
227	rs118108109	8q23.1	SA	Left cuneus	0.000250184	0.000600271	Yes	Urbanicity score	Population count	Forest%	LUI	Education years	Altitude	Built-up%	NDBI	Winter born	Only child
228	rs2364400	1q22	SA	Left entorhinal cortex	0.000273518	0.000640944	Yes	Altitude	Surface pressure	PDSI	Wind speed	Forest%	Temperature	LUI	Urbanicity score	Only child	PM2.5
229	rs10823762	10q22.1	SA	Left entorhinal cortex	0.00109503	0.00209756	Yes	CTQ-emotional neglect	CTQ-sum	CTQ-emotional abuse	CTQ-physical abuse	Autumn born	NO2	Altitude	Grassland%	Fathers age at birth	CTQ-physical neglect
230	rs11197491	10q25.3	SA	Left entorhinal cortex	0.00859292	0.0127713	Yes	Only child	Mothers age at birth	Scrub-land%	Fathers age at birth	Parental death	NO2	Forest%	CTQ-physical neglect	Population count	Summer born
231	rs150692702	13q22.3	SA	Left entorhinal cortex	0.0276829	0.0347519	Yes	CTQ-physical abuse	Fathers age at birth	PDSI	CTQ-sexual abuse	CTQ-sum	Parental divorce	NL	PM2.5	Urbanicity score	Summer born
232	rs200425752	1p31.3	SA	Left inferior parietal cortex	0.000331808	0.000752455	Yes	Population count	Water body%	Scrub-land%	Parental divorce	Grassland%	Wind speed	CTQ-physical abuse	CTQ-emotional abuse	Only child	NDVI
233	rs419500	19q13.11	SA	Left inferior parietal cortex	0.0120393	0.0171329	Yes	Summer born	Wind speed	Autumn born	Fathers age at birth	CTQ-emotional abuse	Winter born	Only child	Mothers age at birth	PM2.5	Parental death
234	rs56020904	16q23.1	SA	Left inferior temporal gyrus	0.0266464	0.0339956	Yes	Parental divorce	Education years	Grassland%	Parental death	Precipitation	Scrub-land%	NO2	CTQ-emotional abuse	PM2.5	Autumn born
235	rs1872346	8p21.3	SA	Left insula	0.0299275	0.0371714	Yes	Only child	NL	Cropland%	Built-up%	Urbanicity score	Summer born	LUI	Fathers age at birth	Wind speed	PM2.5
236	rs16910400	11p15.3	SA	Left isthmus cingulate cortex	0.000592349	0.00124305	Yes	Winter born	Autumn born	Mothers age at birth	CTQ-sexual abuse	Summer born	Scrub-land%	CTQ-physical neglect	NO2	Parental divorce	NL
237	rs7082854	10q26.3	SA	Left lateral occipital cortex	0.000142198	0.00036641	Yes	Cropland%	Water body%	Population count	Built-up%	NL	NDVI	Forest%	CTQ-physical neglect	Winter born	Wind speed
238	rs72705377	9p24.1	SA	Left lateral orbitofrontal cortex	0.043436	0.0506393	No	-
239	rs7070574	10q11.23	SA	Left lateral orbitofrontal cortex	0.335956	0.337879	No	-
240	5_38349875_GCACACACACA_G	5p13.2	SA	Left lingual gyrus	1.2098e-05	5.21859e-05	Yes	LUI	Built-up%	CTQ-physical neglect	CTQ-sexual abuse	Wind speed	NL	CTQ-physical abuse	Forest%	Scrub-land%	PDSI
241	rs75992625	15q21.3	SA	Left lingual gyrus	1.93106e-06	1.52448e-05	Yes	NDVI	Population count	NDBI	NL	Urbanicity score	Wind speed	Cropland%	Education years	Parental death	Altitude
242	rs3859870	22q12.1	SA	Left lingual gyrus	7.35408e-05	0.00020865	Yes	Urbanicity score	CTQ-emotional abuse	Cropland%	Scrub-land%	Built-up%	CTQ-sexual abuse	Latitude	NDBI	Longitude	LUI
243	rs6720704	2p25.1	SA	Left medial orbitofrontal cortex	0.132714	0.13863	No	-
244	rs370966406:80309892:AAATAATAATAATAAT:A	11q14.1	SA	Left medial orbitofrontal cortex	1.17651e-06	1.15214e-05	Yes	Precipitation	Humidity	TD	Latitude	Population count	Temperature	Longitude	CTQ-emotional abuse	NDVI	PM2.5
245	rs34231933	3p26.1	SA	Left middle temporal gyrus	0.00036571	0.000816087	Yes	Urbanicity score	Scrub-land%	Parental death	Only child	PM2.5	Parental divorce	Mothers age at birth	Water body%	NL	Autumn born
246	rs141295711	11p11.2	SA	Left middle temporal gyrus	0.112723	0.12025	No	-
247	18_68615310_C_CA	18q22.2	SA	Left paracentral lobule	0.0751084	0.0832826	No	-
248	rs3055401:56499595:T:TAAA	19q13.43	SA	Left paracentral lobule	7.42102e-05	0.00020865	Yes	NO2	PM2.5	Scrub-land%	Water body%	NDBI	Surface pressure	CTQ-emotional abuse	TD	Longitude	Latitude
249	rs2820435	10p11.22	SA	Left pars opercularis of inferior frontal gyrus	0.000366833	0.000816087	Yes	Cropland%	CTQ-emotional abuse	Education years	Wind speed	Built-up%	NL	Parental divorce	NO2	NDVI	Fathers age at birth
250	rs72938702	18q22.1	SA	Left pars orbitalis of inferior frontal gyrus	5.62594e-05	0.000168421	Yes	NDVI	CTQ-physical neglect	NL	Cropland%	Water body%	Autumn born	Built-up%	Wind speed	Surface pressure	Winter born
251	rs6556654	5q34	SA	Left pars triangularis of inferior frontal gyrus	0.00736236	0.0111787	Yes	Spring born	Fathers age at birth	Winter born	Precipitation	Mothers age at birth	Autumn born	CTQ-physical neglect	PDSI	PM2.5	Cropland%
252	rs35417038	18p11.22	SA	Left pars triangularis of inferior frontal gyrus	9.01837e-07	1.09329e-05	Yes	Water body%	NDVI	CTQ-emotional abuse	Only child	Cropland%	Fathers age at birth	Spring born	CTQ-sexual abuse	NDBI	Wind speed
253	rs2839974	18q21.33	SA	Left pericalcarine cortex	0.331055	0.333426	No	-
254	rs11719615	3p26.2	SA	Left posterior cingulate cortex	0.0152229	0.0209363	Yes	Autumn born	Water body%	Winter born	Spring born	Fathers age at birth	NDBI	PM2.5	Population count	Forest%	Precipitation
255	rs704088	12q21.33	SA	Left posterior cingulate cortex	8.92825e-05	0.000246188	Yes	Longitude	Surface pressure	PM2.5	Altitude	Wind speed	Water body%	Forest%	Education years	Temperature	NO2
256	rs71464634:100263273:T:TGA	14q32.2	SA	Left precentral gyrus	0.00837731	0.0125037	Yes	Fathers age at birth	Mothers age at birth	CTQ-physical abuse	PDSI	Urbanicity score	Altitude	Precipitation	NDVI	Winter born	PM2.5
257	rs2672712	15q13.1	SA	Left precuneus	1.17368e-06	1.15214e-05	Yes	LUI	Only child	Built-up%	Forest%	Mothers age at birth	PM2.5	Fathers age at birth	Precipitation	Education years	NO2
258	rs954212	1q21.3	SA	Left rostral middle frontal gyrus	0.000358945	0.000808777	Yes	Altitude	NDBI	Surface pressure	Parental death	CTQ-physical neglect	PM2.5	NO2	Longitude	Temperature	NL
259	rs6714670	2p25.3	SA	Left rostral middle frontal gyrus	5.08679e-05	0.000153574	Yes	Longitude	Surface pressure	Altitude	PM2.5	Autumn born	Parental divorce	Population count	TD	Mothers age at birth	Winter born
260	rs12705226	7q22.2	SA	Left superior frontal gyrus	1.93062e-05	7.57983e-05	Yes	Precipitation	NDBI	Humidity	Latitude	TD	NDVI	Temperature	Longitude	Only child	CTQ-emotional neglect
261	rs3068330	1q41	SA	Left superior parietal cortex	0.0309877	0.0382182	Yes	Autumn born	Scrub-land%	Spring born	NO2	Wind speed	Winter born	Forest%	Parental death	Education years	CTQ-sexual abuse
262	rs116346369	9p21.1	SA	Left supramarginal gyrus	4.55925e-05	0.000141219	Yes	Population count	Winter born	Cropland%	Spring born	Only child	NL	NDVI	Wind speed	Built-up%	Water body%
263	rs2839325	21q22.3	SA	Left supramarginal gyrus	0.0198388	0.0263145	Yes	Fathers age at birth	Mothers age at birth	Altitude	Cropland%	Grassland%	Scrub-land%	Longitude	Surface pressure	Education years	NDBI
264	rs55772292	2p14	SA	Left total SA	0.000104493	0.000280376	Yes	Surface pressure	Altitude	Scrub-land%	Temperature	Bare-land%	Longitude	NDBI	Wind speed	LUI	Autumn born
265	rs4523783	12p13.1	SA	Left transverse temporal gyrus	7.65133e-06	3.78729e-05	Yes	Cropland%	Urbanicity score	Built-up%	Parental divorce	Mothers age at birth	NDVI	PM2.5	NL	Longitude	TD
266	rs6491618	13q33.1	SA	Left transverse temporal gyrus	0.00640051	0.00984586	Yes	Parental divorce	Spring born	Population count	Parental death	Water body%	CTQ-sexual abuse	Education years	CTQ-emotional neglect	Winter born	Autumn born
267	rs1229430	1q24.2	SA	Right caudal anterior cingulate cortex	3.82518e-08	3.69345e-06	Yes	Scrub-land%	NDBI	NDVI	NL	Cropland%	CTQ-sexual abuse	Built-up%	Spring born	Grassland%	Urbanicity score
268	rs79918347	13q14.12	SA	Right caudal anterior cingulate cortex	0.000587122	0.00123577	Yes	Urbanicity score	NO2	CTQ-physical neglect	Parental death	Only child	NL	Latitude	Humidity	Summer born	NDVI
269	1_157115443_G_GATAT	1q23.1	SA	Right caudal middle frontal gyrus	0.00183175	0.003285	Yes	Urbanicity score	Spring born	Education years	Grassland%	Population count	Cropland%	Winter born	Built-up%	PDSI	Parental divorce
270	rs61838254	1q41	SA	Right caudal middle frontal gyrus	0.0667388	0.0749479	No	-
271	rs72611570	7q35	SA	Right caudal middle frontal gyrus	4.25235e-10	2.98775e-07	Yes	TD	Parental divorce	Parental death	Latitude	Precipitation	Humidity	Temperature	Urbanicity score	NO2	Scrub-land%
272	rs487010	9q21.13	SA	Right caudal middle frontal gyrus	4.94224e-05	0.000150992	Yes	NO2	Surface pressure	Altitude	Longitude	Parental death	Mothers age at birth	TD	Urbanicity score	Autumn born	Population count
273	rs11161535	1p22.3	SA	Right cuneus	0.0841816	0.0926129	No	-
274	rs11684146	2q22.3	SA	Right cuneus	4.25435e-06	2.55363e-05	Yes	Parental death	PM2.5	Surface pressure	Summer born	NO2	Longitude	Altitude	Winter born	NDVI	CTQ-physical abuse
275	rs7537500	1p31.3	SA	Right entorhinal cortex	6.63196e-07	9.91679e-06	Yes	NDBI	Wind speed	Spring born	NDVI	CTQ-physical abuse	Education years	PDSI	Mothers age at birth	NL	CTQ-physical neglect
276	rs943851	9q34.13	SA	Right entorhinal cortex	1.24555e-05	5.35823e-05	Yes	Fathers age at birth	NL	Mothers age at birth	NDVI	Scrub-land%	NDBI	Built-up%	CTQ-sexual abuse	Bare-land%	Winter born
277	rs146995798	5p11	SA	Right fusiform gyrus	0.000256228	0.000610604	Yes	LUI	Grassland%	Only child	Forest%	CTQ-emotional abuse	Built-up%	NL	Mothers age at birth	Water body%	Education years
278	rs41294	7p15.1	SA	Right inferior parietal cortex	0.154258	0.159242	No	-
279	rs3132836	18p11.21	SA	Right inferior parietal cortex	0.107368	0.114986	No	-
280	rs7680030	4q34.1	SA	Right inferior temporal gyrus	0.193809	0.197747	No	-
281	rs39292	7p15.3	SA	Right inferior temporal gyrus	0.013212	0.0183558	Yes	Fathers age at birth	Mothers age at birth	Only child	Grassland%	Scrub-land%	Wind speed	Surface pressure	Bare-land%	PDSI	PM2.5
282	rs60576917	11q13.1	SA	Right inferior temporal gyrus	0.000872611	0.00172802	Yes	Urbanicity score	Fathers age at birth	NDBI	Only child	Population count	Built-up%	Cropland%	Mothers age at birth	LUI	Bare-land%
283	rs76051815	2q37.3	SA	Right isthmus cingulate cortex	0.0401841	0.0471609	Yes	Water body%	LUI	CTQ-physical neglect	Population count	NO2	Wind speed	Built-up%	Urbanicity score	Humidity	Precipitation
284	rs115559067	16p13.13	SA	Right lateral occipital cortex	0.000956222	0.00187772	Yes	PDSI	NO2	Population count	Winter born	Summer born	Parental divorce	Forest%	CTQ-physical neglect	Humidity	Wind speed
285	rs12454777	18q21.33	SA	Right lateral occipital cortex	0.000867673	0.00172309	Yes	NO2	PM2.5	Population count	PDSI	Fathers age at birth	Temperature	Urbanicity score	Wind speed	Parental death	Surface pressure
286	rs10920510	1q32.1	SA	Right lateral orbitofrontal cortex	0.123919	0.131001	No	-
287	rs1470181	13q21.33	SA	Right lateral orbitofrontal cortex	0.00105243	0.0020354	Yes	NDBI	Forest%	PDSI	NDVI	Urbanicity score	Spring born	Surface pressure	Altitude	Only child	CTQ-physical abuse
288	rs6508477	18q11.2	SA	Right lateral orbitofrontal cortex	6.31264e-08	3.69345e-06	Yes	NDBI	Urbanicity score	NDVI	Longitude	Cropland%	Built-up%	Autumn born	Wind speed	NL	LUI
289	rs35650535:45433856:AT:A	10q11.21	SA	Right lingual gyrus	0.0321378	0.0392253	Yes	Grassland%	Cropland%	Forest%	CTQ-physical abuse	Scrub-land%	LUI	PDSI	Bare-land%	Wind speed	Surface pressure
290	rs77194020	2q31.2	SA	Right medial orbitofrontal cortex	0.000254816	0.000609305	Yes	Population count	NL	Cropland%	CTQ-emotional neglect	NO2	Forest%	Only child	Built-up%	Precipitation	Wind speed
291	6_69922417_G_GA	6q12	SA	Right medial orbitofrontal cortex	0.00670671	0.0102719	Yes	Spring born	Scrub-land%	Autumn born	Summer born	CTQ-physical abuse	Urbanicity score	CTQ-emotional neglect	Mothers age at birth	NL	PDSI
292	rs2827182	21q21.1	SA	Right medial orbitofrontal cortex	0.000942027	0.00185503	Yes	Autumn born	Parental death	Temperature	Winter born	Urbanicity score	NO2	Summer born	CTQ-emotional abuse	Mothers age at birth	Latitude
293	rs6973936	7q22.1	SA	Right middle temporal gyrus	0.0152481	0.0209363	Yes	Summer born	Winter born	CTQ-emotional neglect	Spring born	Only child	Bare-land%	Water body%	PDSI	TD	NO2
294	rs4276120	22q13.33	SA	Right paracentral lobule	0.00106023	0.00204203	Yes	CTQ-physical neglect	Grassland%	CTQ-sum	CTQ-physical abuse	Forest%	CTQ-emotional abuse	Built-up%	Fathers age at birth	LUI	Precipitation
295	rs3838156	22q12.3	SA	Right parahippocampal gyrus	0.00208205	0.00368686	Yes	CTQ-emotional neglect	CTQ-sum	CTQ-physical neglect	NO2	Urbanicity score	PDSI	Fathers age at birth	NL	Water body%	Cropland%
296	rs566326	18p11.21	SA	Right pars opercularis of inferior frontal gyrus	0.00888574	0.0130411	Yes	Mothers age at birth	Fathers age at birth	Water body%	PDSI	Parental death	Autumn born	Longitude	NO2	Scrub-land%	Spring born
297	rs2288486	16q22.2	SA	Right pars triangularis of inferior frontal gyrus	4.59209e-06	2.70069e-05	Yes	Parental divorce	Urbanicity score	Cropland%	NL	PDSI	Built-up%	Wind speed	Only child	Autumn born	Population count
298	rs479910	1p32.3	SA	Right postcentral gyrus	2.83503e-05	9.73912e-05	Yes	Altitude	Surface pressure	Longitude	PDSI	Urbanicity score	Population count	Temperature	CTQ-sexual abuse	Spring born	Scrub-land%
299	rs35850665	2p21	SA	Right postcentral gyrus	6.26651e-06	3.33925e-05	Yes	NDVI	NL	Longitude	Built-up%	CTQ-emotional neglect	Cropland%	Population count	Urbanicity score	Water body%	CTQ-sum
300	rs58310750	3q26.33	SA	Right posterior cingulate cortex	0.037185	0.0440827	Yes	Only child	Urbanicity score	NDVI	Education years	Cropland%	NDBI	Built-up%	NL	CTQ-emotional abuse	Summer born
301	rs375780640	14q21.2	SA	Right rostral anterior cingulate cortex	0.0354984	0.042586	Yes	Fathers age at birth	Mothers age at birth	CTQ-sexual abuse	Education years	Cropland%	Longitude	Only child	CTQ-physical abuse	NDBI	Water body%
302	rs573126002	7q32.1	SA	Right rostral middle frontal gyrus	0.00016476	0.000410731	Yes	Urbanicity score	Cropland%	NL	Built-up%	LUI	Mothers age at birth	NDVI	Population count	Bare-land%	Only child
303	rs2822510	21q11.2	SA	Right superior parietal cortex	0.00524378	0.00828399	Yes	CTQ-emotional abuse	Parental death	NDBI	CTQ-sum	NDVI	CTQ-physical abuse	Only child	Urbanicity score	NO2	Summer born
304	rs10986358	9q33.3	SA	Right superior temporal gyrus	1.66678e-06	1.4494e-05	Yes	Parental death	Scrub-land%	LUI	PDSI	Water body%	Built-up%	Altitude	CTQ-physical neglect	Urbanicity score	Surface pressure
305	rs7963211	12p12.3	SA	Right superior temporal gyrus	0.0172423	0.0234767	Yes	Mothers age at birth	Fathers age at birth	PM2.5	CTQ-emotional neglect	Parental divorce	Spring born	Temperature	LUI	Population count	Built-up%
306	rs9974503	21q22.11	SA	Right superior temporal gyrus	6.49615e-08	3.69345e-06	Yes	Forest%	Humidity	Precipitation	Latitude	NDVI	Cropland%	Only child	Summer born	CTQ-emotional abuse	TD
307	rs56160183	17p11.2	SA	Right supramarginal gyrus	0.0272164	0.0344121	Yes	Parental divorce	CTQ-emotional abuse	Wind speed	LUI	Parental death	Cropland%	Built-up%	Education years	Precipitation	Humidity
308	rs656942	5q22.3	SA	Right transverse temporal gyrus	0.157311	0.161917	No	-
309	rs7778553	7q32.3	FA	Body of corpus callosum	0.0229492	0.0300434	Yes	Parental death	LUI	NO2	CTQ-emotional neglect	Forest%	Urbanicity score	Autumn born	Built-up%	Water body%	Only child
310	rs5003931	13q21.32	FA	Body of corpus callosum	0.0085623	0.0127527	Yes	Wind speed	Longitude	Forest%	Bare-land%	CTQ-emotional neglect	PM2.5	Fathers age at birth	LUI	NL	Winter born
311	rs871108	1q41	FA	Fornix	0.000244597	0.000588876	Yes	Cropland%	Forest%	CTQ-physical abuse	CTQ-physical neglect	Built-up%	NL	Grassland%	Education years	Urbanicity score	PM2.5
312	rs2828575	21q21.2	FA	Fornix	1.13364e-07	4.68667e-06	Yes	Latitude	Wind speed	Humidity	TD	Precipitation	Spring born	CTQ-emotional neglect	PM2.5	Autumn born	Longitude
313	rs1976529	10p11.23	FA	Middle cerebellar peduncle	0.00811457	0.0121632	Yes	CTQ-emotional abuse	CTQ-sum	Only child	CTQ-physical neglect	Summer born	Education years	Grassland%	Scrub-land%	Urbanicity score	TD
314	rs55888805	11q25	FA	Left cingulum, cingulate gyrus	0.0983566	0.106386	No	-
315	rs884520	5q33.1	FA	Left cingulum, hippocampus	0.0454514	0.0528137	No	-
316	rs78883924	6q22.31	FA	Left corticospinal tract	0.000756065	0.0015451	Yes	Autumn born	Winter born	Bare-land%	Spring born	Fathers age at birth	CTQ-sexual abuse	Education years	Grassland%	Forest%	CTQ-emotional abuse
317	rs73199378	8p22	FA	Left external capsule	2.21072e-06	1.67813e-05	Yes	CTQ-physical neglect	Precipitation	TD	Summer born	Longitude	Latitude	CTQ-emotional abuse	Education years	Humidity	Urbanicity score
318	rs16975649	15q26.2	FA	Left fornix cres + stria terminalis	0.0260566	0.0333657	Yes	CTQ-emotional abuse	CTQ-sexual abuse	Parental death	Fathers age at birth	Education years	Forest%	Urbanicity score	Grassland%	Mothers age at birth	Water body%
319	rs8032256	15q26.3	FA	Left inferior cerebellar peduncle	0.00114199	0.00217566	Yes	Urbanicity score	Only child	Winter born	Population count	CTQ-physical abuse	NL	Autumn born	Water body%	CTQ-physical neglect	Cropland%
320	rs2829739	21q21.2	FA	Left inferior cerebellar peduncle	0.0102711	0.0148572	Yes	Summer born	Spring born	Winter born	Forest%	CTQ-emotional neglect	Education years	Wind speed	Bare-land%	Only child	PDSI
321	rs12542312	8p23.3	FA	Left medial lemniscus	0.0212449	0.0279685	Yes	Wind speed	Parental death	CTQ-emotional abuse	Cropland%	Built-up%	Longitude	PDSI	Mothers age at birth	Temperature	Altitude
322	rs2214861	8p23.3	FA	Left posterior corona radiata	0.0016779	0.00305176	Yes	Urbanicity score	PDSI	NDBI	NL	CTQ-physical neglect	Grassland%	Forest%	Built-up%	Longitude	NDVI
323	rs79712423	7p14.1	FA	Left posterior limb of internal capsule	0.00167999	0.00305176	Yes	CTQ-physical abuse	Urbanicity score	Grassland%	CTQ-emotional abuse	NDBI	NL	CTQ-sum	Altitude	Precipitation	Education years
324	rs36181963	9q22.31	FA	Left posterior limb of internal capsule	0.0130445	0.018159	Yes	Water body%	Spring born	LUI	Grassland%	Wind speed	Education years	Population count	Forest%	Autumn born	PM2.5
325	rs35558376	7q21.11	FA	Left posterior thalamic radiation	0.000304549	0.000706594	Yes	Temperature	NO2	Latitude	Forest%	Water body%	Longitude	TD	Population count	PM2.5	Only child
326	rs10921802	1q31.3	FA	Left sagittal stratum	0.000406853	0.000885504	Yes	Longitude	Forest%	Wind speed	Winter born	Cropland%	Population count	Autumn born	CTQ-physical abuse	Precipitation	Surface pressure
327	rs10221662	2q24.2	FA	Left sagittal stratum	1.16849e-05	5.10876e-05	Yes	Forest%	Cropland%	CTQ-sexual abuse	NDBI	PDSI	NL	Built-up%	Urbanicity score	Precipitation	Scrub-land%
328	rs13034939	2q32.1	FA	Left sagittal stratum	0.00539042	0.00849656	Yes	CTQ-sexual abuse	Water body%	Altitude	Parental divorce	Wind speed	PM2.5	Humidity	Longitude	Precipitation	Mothers age at birth
329	rs35301381	5q23.1	FA	Left sagittal stratum	1.64791e-06	1.4494e-05	Yes	NDVI	NDBI	Population count	CTQ-physical abuse	PDSI	CTQ-sexual abuse	NL	PM2.5	Parental death	Longitude
330	rs7096712	10q26.2	FA	Left superior cerebellar peduncle	0.0100903	0.0146257	Yes	Parental death	CTQ-physical neglect	Temperature	Wind speed	Surface pressure	Water body%	Humidity	Bare-land%	Altitude	CTQ-emotional abuse
331	rs1002393	9p24.2	FA	Left superior corona radiata	2.81388e-05	9.68348e-05	Yes	CTQ-physical abuse	Surface pressure	Fathers age at birth	CTQ-sexual abuse	Altitude	TD	Wind speed	Temperature	Forest%	Cropland%
332	rs4427242	9q31.3	FA	Left superior corona radiata	7.25637e-07	1.04044e-05	Yes	Wind speed	NDVI	NL	PDSI	NDBI	Cropland%	Urbanicity score	Longitude	Autumn born	Water body%
333	rs1997078	2q22.1	FA	Left superior longitudinal fasciculus	0.00680875	0.0104055	Yes	CTQ-physical neglect	Autumn born	Parental death	Grassland%	Fathers age at birth	Bare-land%	CTQ-sum	Cropland%	Summer born	Scrub-land%
334	rs144762126	7p14.2	FA	Left tapetum	0.000187139	0.000456801	Yes	Urbanicity score	CTQ-sexual abuse	Longitude	Parental divorce	Cropland%	Spring born	CTQ-emotional neglect	Education years	CTQ-sum	CTQ-emotional abuse
335	rs1365883	7p14.3	FA	Right anterior corona radiata	0.0463732	0.0537959	No	-
336	rs2728089	3p26.2	FA	Right cerebral peduncle	4.50898e-07	8.5063e-06	Yes	TD	Latitude	Winter born	Surface pressure	Fathers age at birth	Forest%	Altitude	Water body%	NO2	Parental divorce
337	rs12485270	3p26.1	FA	Right cerebral peduncle	0.288115	0.291852	No	-
338	rs45516097	11q24.3	FA	Right cerebral peduncle	0.0305084	0.0377596	Yes	Winter born	Education years	Summer born	CTQ-sexual abuse	Population count	Spring born	Only child	Urbanicity score	Altitude	NO2
339	rs72671448	14q12	FA	Right corticospinal tract	0.000497375	0.00106278	Yes	CTQ-emotional neglect	CTQ-sum	Wind speed	CTQ-emotional abuse	Population count	PM2.5	CTQ-physical neglect	Longitude	Spring born	NO2
340	rs9931917	16q23.2	FA	Right corticospinal tract	0.0998169	0.107625	No	-
341	rs137972907:97864213:G:GAAGA	14q32.2	FA	Right inferior cerebellar peduncle	0.00624148	0.00962228	Yes	Summer born	Population count	Parental divorce	Spring born	Winter born	Only child	Cropland%	Built-up%	NO2	CTQ-emotional abuse
342	rs1296754	22q11.21	FA	Right inferior cerebellar peduncle	8.1826e-05	0.000228196	Yes	Longitude	Altitude	Grassland%	Surface pressure	Wind speed	Precipitation	Only child	CTQ-physical abuse	NL	Bare-land%
343	rs11572541	1q41	FA	Right medial lemniscus	3.48527e-05	0.000115186	Yes	Urbanicity score	NL	Longitude	PM2.5	CTQ-emotional neglect	TD	Cropland%	Wind speed	Built-up%	Surface pressure
344	rs73165187	3q26.1	FA	Right medial lemniscus	0.126539	0.133569	No	-
345	rs852603	5p15.2	FA	Right medial lemniscus	0.00868823	0.0128316	Yes	Summer born	Autumn born	Wind speed	Mothers age at birth	Bare-land%	Surface pressure	Precipitation	CTQ-emotional abuse	Cropland%	Parental death
346	rs864788	5q34	FA	Right posterior corona radiata	8.44009e-05	0.000233595	Yes	Urbanicity score	NL	NO2	Only child	Longitude	Cropland%	CTQ-physical neglect	Wind speed	NDVI	Built-up%
347	rs144996699	11q24.3	FA	Right posterior corona radiata	0.00121072	0.00226969	Yes	Grassland%	Parental divorce	Forest%	Parental death	CTQ-emotional neglect	Autumn born	PM2.5	CTQ-physical neglect	CTQ-sexual abuse	Bare-land%
348	rs80231259	12q23.1	FA	Right posterior corona radiata	0.0356392	0.042682	Yes	Wind speed	CTQ-sexual abuse	NDBI	CTQ-physical neglect	Bare-land%	Longitude	NO2	Cropland%	Spring born	Mothers age at birth
349	rs4819647	22q11.21	FA	Right posterior corona radiata	0.00967836	0.0140867	Yes	Spring born	Summer born	Parental death	Fathers age at birth	Parental divorce	Mothers age at birth	CTQ-sexual abuse	Urbanicity score	NDVI	Precipitation
350	rs57154176	4q26	FA	Right posterior limb of internal capsule	0.000755632	0.0015451	Yes	NO2	PM2.5	PDSI	Grassland%	NDBI	Surface pressure	Longitude	Humidity	Latitude	NDVI
351	rs62365539	5q14.1	FA	Right posterior limb of internal capsule	0.128967	0.135724	No	-
352	rs4959897	6p25.2	FA	Right retrolenticular part of internal capsule	0.00199425	0.00354926	Yes	PM2.5	PDSI	Grassland%	Autumn born	Winter born	Cropland%	Longitude	Temperature	CTQ-sexual abuse	Mothers age at birth
353	rs10464234	7p13	FA	Right superior cerebellar peduncle	3.01584e-06	2.0414e-05	Yes	Temperature	CTQ-physical neglect	Humidity	TD	Grassland%	Parental death	Latitude	Surface pressure	Summer born	Parental divorce
354	rs2010355	5q14.3	FA	Right superior fronto-occipital fasciculus	0.00361397	0.00603561	Yes	Summer born	Autumn born	CTQ-emotional neglect	CTQ-sum	Winter born	NL	CTQ-emotional abuse	Only child	Temperature	Urbanicity score
355	rs66945557:131651038:GA:G	6q23.2	FA	Right tapetum	0.000308491	0.000711046	Yes	Longitude	NO2	PM2.5	Surface pressure	Wind speed	Mothers age at birth	Scrub-land%	Altitude	Fathers age at birth	CTQ-physical neglect
356	rs67300820	17q25.1	FA	Right tapetum	3.69441e-06	2.29564e-05	Yes	Built-up%	LUI	Cropland%	Urbanicity score	Grassland%	NDVI	CTQ-emotional neglect	NL	CTQ-sexual abuse	CTQ-physical neglect
357	rs72996618	4q35.1	FA	Right uncinate fasciculus	0.00206142	0.00365954	Yes	PDSI	Water body%	TD	Fathers age at birth	Grassland%	Only child	Summer born	Parental divorce	NL	Surface pressure
358	rs247524	5q22.1	FA	Right uncinate fasciculus	0.0172652	0.0234767	Yes	Only child	Winter born	CTQ-emotional abuse	Education years	Autumn born	CTQ-physical abuse	NO2	CTQ-physical neglect	Longitude	NL
359	rs2483205	1p32.3	Amp	aDMN	0.0990178	0.106927	No	-
360	rs79616400	6p12.3	Amp	aDMN	2.7562e-05	9.55803e-05	Yes	Cropland%	Population count	Urbanicity score	Grassland%	Parental death	Scrub-land%	Built-up%	Mothers age at birth	NL	Education years
361	rs3828966	7q36.3	Amp	aDMN	0.201675	0.205475	No	-
362	rs76614188	2q22.2	Amp	AN	0.127352	0.134225	No	-
363	rs186059200	20q13.31	Amp	aSMN	0.0268223	0.0340977	Yes	CTQ-emotional neglect	Parental death	Winter born	CTQ-sum	Summer born	Only child	Population count	PM2.5	NDVI	Spring born
364	rs62022104	15q26.2	Amp	dATN2	0.131903	0.137988	No	-
365	rs832402	5q11.2	Amp	dSMN	5.27549e-06	2.9459e-05	Yes	NO2	Autumn born	PM2.5	Water body%	LUI	Fathers age at birth	Grassland%	Winter born	CTQ-physical abuse	Only child
366	rs13132301	4p13	Amp	dVN	4.03571e-06	2.44838e-05	Yes	Humidity	Precipitation	PM2.5	Wind speed	NDBI	Bare-land%	Longitude	Scrub-land%	PDSI	Latitude
367	rs3005179	6p24.3	Amp	lFPN	0.00501305	0.0079855	Yes	Autumn born	Winter born	CTQ-physical neglect	Only child	Surface pressure	Scrub-land%	Mothers age at birth	Altitude	Parental death	PM2.5
368	rs334746	8p22	Amp	lVN	9.88398e-07	1.12026e-05	Yes	NDBI	NDVI	Grassland%	Urbanicity score	Cropland%	Only child	NL	Summer born	PDSI	Parental death
369	rs11197837:118621971:CA:C	10q25.3	Amp	pDMN	0.000186284	0.000456298	Yes	Surface pressure	Longitude	Altitude	NO2	Winter born	Parental death	Temperature	PM2.5	CTQ-emotional abuse	Summer born
370	rs67498422	18q12.3	Amp	pDMN	0.135777	0.141293	No	-
371	rs35073873	12q12	Amp	pSMN	0.00032319	0.000740074	Yes	CTQ-emotional abuse	Education years	CTQ-sum	Bare-land%	CTQ-sexual abuse	Scrub-land%	Fathers age at birth	CTQ-emotional neglect	Winter born	Mothers age at birth
372	rs6118454	20p12.3	Amp	pSMN	0.134911	0.140716	No	-
373	rs10887510	10q23.1	Amp	pVN	0.000122311	0.000321893	Yes	PM2.5	NO2	Fathers age at birth	Surface pressure	Scrub-land%	Altitude	Parental death	Longitude	Precipitation	TD
374	rs76075287	12q24.21	Amp	pVN	0.000382044	0.000840896	Yes	PM2.5	PDSI	NO2	Parental death	Temperature	Only child	NL	Altitude	Population count	TD
375	rs442112	1p36.21	Amp	rFPN	0.00162902	0.00297456	Yes	CTQ-emotional abuse	Parental divorce	CTQ-sum	Bare-land%	CTQ-physical abuse	CTQ-emotional neglect	CTQ-physical neglect	Wind speed	Surface pressure	Only child
376	rs140067962	2q14.3	Amp	SCN	0.00355687	0.0059894	Yes	CTQ-emotional neglect	CTQ-sum	CTQ-emotional abuse	PDSI	Parental death	CTQ-physical abuse	Fathers age at birth	CTQ-physical neglect	Education years	NDVI
377	rs17475275	4q32.3	Amp	SCN	0.000187924	0.00045713	Yes	NL	Urbanicity score	NDVI	CTQ-physical abuse	CTQ-emotional neglect	Winter born	Wind speed	Cropland%	Water body%	CTQ-sum
378	rs13283091	9q22.31	Amp	SCN	4.84285e-05	0.000148582	Yes	Population count	Parental divorce	NL	NDVI	NO2	CTQ-emotional abuse	Grassland%	PDSI	CTQ-physical neglect	PM2.5
379	rs2775955	21q11.2	Amp	vATN	0.00903029	0.0132256	Yes	Grassland%	Cropland%	CTQ-physical neglect	LUI	Water body%	Parental divorce	Spring born	Precipitation	Fathers age at birth	CTQ-sum
380	rs74531854	2p21	FC	aDMN-dVN	3.58041e-06	2.24709e-05	Yes	Wind speed	CTQ-physical abuse	Temperature	Latitude	Humidity	Precipitation	TD	CTQ-emotional neglect	CTQ-emotional abuse	Parental death
381	rs56084636	3p14.3	FC	AN-aDMN	0.0307104	0.0379427	Yes	CTQ-physical neglect	CTQ-sum	CTQ-emotional neglect	CTQ-physical abuse	Wind speed	Water body%	CTQ-emotional abuse	NL	Parental divorce	LUI
382	rs473343	11q23.3	FC	AN-aDMN	0.0133045	0.0184478	Yes	CTQ-physical neglect	CTQ-sum	CTQ-emotional neglect	PDSI	CTQ-physical abuse	Grassland%	Temperature	PM2.5	Parental divorce	Surface pressure
383	rs139071968:98867018:CA:C	12q23.1	FC	AN-dATN	6.55284e-06	3.41085e-05	Yes	Cropland%	Forest%	CTQ-physical abuse	CTQ-sexual abuse	Fathers age at birth	Urbanicity score	CTQ-emotional neglect	Bare-land%	Built-up%	Spring born
384	rs76763222	1p22.3	FC	AN-dATN2	0.034875	0.0420534	Yes	Mothers age at birth	Fathers age at birth	CTQ-physical abuse	CTQ-emotional neglect	Summer born	Autumn born	NL	Water body%	Only child	Latitude
385	rs60466682:85337934:GC:G	3p12.1	FC	AN-dATN2	0.0160422	0.0219409	Yes	CTQ-emotional abuse	Bare-land%	CTQ-sum	CTQ-emotional neglect	Parental death	NDBI	Altitude	Population count	Urbanicity score	Scrub-land%
386	rs80134773	13q31.1	FC	AN-dSMN	0.0379271	0.0447744	Yes	Spring born	Autumn born	CTQ-physical abuse	CTQ-emotional abuse	CTQ-emotional neglect	Summer born	NO2	CTQ-sum	Parental divorce	LUI
387	rs135094	22q13.2	FC	AN-dSMN	1.66018e-07	5.624e-06	Yes	NDVI	Cropland%	Built-up%	Scrub-land%	Urbanicity score	PDSI	NDBI	Population count	Water body%	Bare-land%
388	rs1883858	22q13.2	FC	AN-dVN	0.000860009	0.00171757	Yes	Longitude	Wind speed	Winter born	Grassland%	Surface pressure	Urbanicity score	PDSI	CTQ-emotional abuse	NDBI	LUI
389	rs9825055	3p14.1	FC	AN-lFPN	4.79816e-08	3.69345e-06	Yes	NDVI	NDBI	Bare-land%	Forest%	Temperature	PDSI	Population count	NL	Grassland%	Longitude
390	rs1249740	9q32	FC	AN-lFPN	0.000518465	0.00110449	Yes	Longitude	Scrub-land%	Altitude	Bare-land%	Surface pressure	Parental death	Water body%	CTQ-physical neglect	NDVI	Parental divorce
391	rs1842226	5q33.2	FC	AN-lVN	1.73801e-06	1.47376e-05	Yes	Built-up%	CTQ-emotional abuse	LUI	Forest%	Population count	Fathers age at birth	Cropland%	PM2.5	NL	Mothers age at birth
392	rs10093348	8p22	FC	AN-lVN	2.03475e-07	5.624e-06	Yes	Urbanicity score	NL	Forest%	Only child	Bare-land%	Built-up%	LUI	Population count	NDVI	CTQ-sexual abuse
393	rs142294735	15q14	FC	AN-lVN	1.04168e-05	4.65682e-05	Yes	Surface pressure	Altitude	NDBI	Temperature	Grassland%	Summer born	PM2.5	NO2	NDVI	Humidity
394	rs611913	18q22.1	FC	AN-lVN	2.96439e-05	0.000101014	Yes	Precipitation	Humidity	TD	CTQ-emotional abuse	Only child	Latitude	Longitude	Scrub-land%	NDVI	Mothers age at birth
395	rs71017637	7p21.3	FC	AN-pDMN	0.029673	0.0369205	Yes	Fathers age at birth	Mothers age at birth	Bare-land%	Spring born	Parental divorce	Autumn born	Only child	NDVI	Scrub-land%	CTQ-sexual abuse
396	rs7312742	12p13.1	FC	AN-pDMN	5.41932e-07	8.88336e-06	Yes	Humidity	TD	Latitude	Precipitation	Bare-land%	Urbanicity score	Grassland%	Temperature	PM2.5	CTQ-emotional neglect
397	rs1891673	13q13.3	FC	AN-pDMN2	0.0349448	0.0420654	Yes	Autumn born	Grassland%	Spring born	Winter born	Education years	Surface pressure	Urbanicity score	NDVI	CTQ-physical abuse	CTQ-physical neglect
398	rs11084095	19q13.41	FC	AN-pDMN2	0.179686	0.18387	No	-
399	rs501737	2q22.1	FC	AN-SAN	4.83701e-07	8.5063e-06	Yes	Population count	LUI	Built-up%	NL	Grassland%	Longitude	Forest%	PM2.5	Parental death	NDVI
400	rs4720614	7p12.3	FC	AN-SAN	0.0031653	0.00540856	Yes	CTQ-physical neglect	NDBI	CTQ-sum	Cropland%	Bare-land%	Wind speed	Population count	Parental divorce	Fathers age at birth	CTQ-emotional neglect
401	rs11647888	16q23.3	FC	AN-SAN	2.45911e-06	1.78287e-05	Yes	NL	NDVI	Education years	CTQ-emotional abuse	PDSI	NDBI	Built-up%	CTQ-emotional neglect	CTQ-sum	Parental divorce
402	rs148686160:2529284:C:CA	20p13	FC	AN-SAN	1.66599e-05	6.78618e-05	Yes	PM2.5	Temperature	Urbanicity score	Surface pressure	Parental divorce	Forest%	Bare-land%	Summer born	LUI	NL
403	rs11786795	8q24.22	FC	AN-vATN	0.0486892	0.0563896	No	-
404	rs2118784	15q21.2	FC	aSMN-AN	4.73422e-06	2.72557e-05	Yes	Parental divorce	Temperature	Altitude	Wind speed	Surface pressure	NDBI	Latitude	Grassland%	Autumn born	NO2
405	rs1378572	4q13.1	FC	aSMN-dATN	0.00445295	0.00722962	Yes	CTQ-physical neglect	Spring born	Education years	Grassland%	Scrub-land%	Winter born	CTQ-sum	Mothers age at birth	Latitude	NL
406	rs4766574	12q24.12	FC	aSMN-dATN	4.29321e-05	0.000134637	Yes	Summer born	Bare-land%	Parental divorce	CTQ-physical abuse	Population count	Autumn born	Water body%	Education years	NL	Winter born
407	rs66949733	1q31.1	FC	aSMN-dATN2	0.0221323	0.0290823	Yes	CTQ-emotional neglect	CTQ-sum	PDSI	NDBI	Autumn born	Parental death	CTQ-physical neglect	Population count	Built-up%	LUI
408	rs6055919	20p12.3	FC	aSMN-dATN2	0.0185193	0.0249407	Yes	Fathers age at birth	Mothers age at birth	Only child	Forest%	Wind speed	Education years	NL	Bare-land%	Humidity	LUI
409	rs13392396	2q37.3	FC	aSMN-dVN	0.0233906	0.0304511	Yes	Autumn born	Education years	Summer born	Forest%	CTQ-physical abuse	Winter born	Bare-land%	NDBI	CTQ-emotional abuse	CTQ-sexual abuse
410	rs67769563	8p23.2	FC	aSMN-lFPN	0.0939775	0.10227	No	-
411	rs11620650	14q24.3	FC	aSMN-lFPN	0.0406495	0.0475484	Yes	CTQ-emotional neglect	CTQ-sum	Grassland%	Education years	Precipitation	PDSI	CTQ-emotional abuse	Winter born	Surface pressure	Scrub-land%
412	rs142559102	6q16.3	FC	aSMN-lVN	0.00739266	0.0112005	Yes	Mothers age at birth	Fathers age at birth	NO2	Cropland%	Built-up%	CTQ-physical abuse	Parental divorce	LUI	Population count	NDBI
413	rs730223	6q16.3	FC	aSMN-pDMN	3.39125e-06	2.16652e-05	Yes	Parental death	Mothers age at birth	Precipitation	Humidity	Water body%	NDBI	Temperature	PM2.5	Cropland%	Bare-land%
414	rs7137172	12q24.21	FC	aSMN-pDMN2	9.90691e-05	0.000268492	Yes	Surface pressure	Parental divorce	Altitude	Longitude	CTQ-emotional abuse	CTQ-emotional neglect	Only child	Temperature	Bare-land%	Forest%
415	rs61963784	13q34	FC	aSMN-pDMN2	3.60327e-05	0.000117167	Yes	Urbanicity score	PDSI	Scrub-land%	NL	Only child	Built-up%	NDVI	Cropland%	PM2.5	Population count
416	rs2124888	5q14.1	FC	aSMN-pSMN	1.92993e-05	7.57983e-05	Yes	NDBI	Forest%	CTQ-physical abuse	Water body%	NDVI	Spring born	CTQ-sum	Urbanicity score	Bare-land%	PDSI
417	rs1887258	13q12.12	FC	aSMN-pSMN	3.72827e-06	2.30017e-05	Yes	Precipitation	Parental divorce	Humidity	CTQ-emotional abuse	Latitude	TD	Temperature	Scrub-land%	Fathers age at birth	Cropland%
418	rs9889937	17p11.2	FC	aSMN-pSMN	0.000437199	0.000945695	Yes	PM2.5	Parental divorce	Wind speed	Education years	Surface pressure	Altitude	Spring born	Urbanicity score	Autumn born	Grassland%
419	rs3064571	12p11.23	FC	aSMN-rFPN	0.0379595	0.0447744	Yes	Autumn born	Urbanicity score	Summer born	Winter born	PDSI	Parental divorce	CTQ-emotional abuse	Forest%	NL	Longitude
420	rs12648436	4p15.1	FC	aSMN-SAN	0.00333701	0.00566647	Yes	Autumn born	PDSI	Summer born	Population count	Scrub-land%	CTQ-emotional neglect	CTQ-emotional abuse	Winter born	NDVI	CTQ-physical abuse
421	rs77940389	2q36.1	FC	aSMN-vATN	2.62996e-05	9.33783e-05	Yes	Humidity	Temperature	TD	Latitude	Precipitation	Altitude	Wind speed	Surface pressure	Scrub-land%	Only child
422	rs17619811	12q24.23	FC	aSMN-vATN	0.000384406	0.000841861	Yes	Cropland%	Built-up%	NDVI	NL	Winter born	Bare-land%	Grassland%	Urbanicity score	Only child	Longitude
423	rs10263213	7p14.3	FC	CBN-dATN2	2.10436e-05	8.02337e-05	Yes	NDVI	NDBI	LUI	Built-up%	Urbanicity score	NL	Winter born	Humidity	Population count	Cropland%
424	rs35413307	13q34	FC	CBN-dATN2	1.32404e-05	5.55665e-05	Yes	Temperature	Latitude	Altitude	Only child	NDVI	Humidity	Winter born	Surface pressure	Water body%	TD
425	rs1862828	16q23.3	FC	CBN-dATN2	4.84187e-07	8.5063e-06	Yes	TD	Latitude	NO2	Humidity	Fathers age at birth	Autumn born	CTQ-physical abuse	Precipitation	NDVI	Population count
426	rs71705286:56804354:GAA:G	20q13.32	FC	CBN-dATN2	0.000326657	0.000743171	Yes	Cropland%	Built-up%	Scrub-land%	LUI	NL	Wind speed	CTQ-physical neglect	Bare-land%	NDVI	Urbanicity score
427	rs12364489	11q12.1	FC	CBN-dSMN	5.77636e-06	3.17448e-05	Yes	Precipitation	Forest%	Temperature	CTQ-sexual abuse	Urbanicity score	Cropland%	TD	Latitude	Humidity	CTQ-emotional abuse
428	rs9837084	3q25.1	FC	CBN-dVN	0.116416	0.124001	No	-
429	rs6469835	8q24.12	FC	CBN-dVN	1.09048e-05	4.78919e-05	Yes	Temperature	Grassland%	Parental divorce	NDBI	Population count	PM2.5	Latitude	Summer born	Humidity	Precipitation
430	rs332662	2q14.2	FC	CBN-lFPN	2.42674e-06	1.77947e-05	Yes	Cropland%	Built-up%	LUI	NL	PM2.5	Temperature	Urbanicity score	NO2	Altitude	Surface pressure
431	rs11097483	4q22.3	FC	CBN-lVN	0.032139	0.0392253	Yes	CTQ-physical neglect	Fathers age at birth	Summer born	Water body%	Parental divorce	Urbanicity score	Bare-land%	CTQ-sexual abuse	CTQ-sum	Autumn born
432	rs12479803	20p13	FC	CBN-pDMN	1.92292e-06	1.52448e-05	Yes	Built-up%	LUI	NL	Cropland%	Urbanicity score	Spring born	Only child	NDVI	Education years	PM2.5
433	rs12062616	1p31.1	FC	CBN-rFPN	0.0688657	0.0772131	No	-
434	rs9954085	18q12.3	FC	CBN-rFPN	0.0245935	0.0317233	Yes	Mothers age at birth	Fathers age at birth	Scrub-land%	Urbanicity score	CTQ-physical abuse	Longitude	Cropland%	Parental divorce	Autumn born	Summer born
435	rs8008885	14q31.3	FC	CBN-SCN	1.3209e-06	1.221e-05	Yes	NDVI	CTQ-emotional neglect	Wind speed	Parental divorce	Spring born	Water body%	NDBI	Cropland%	CTQ-sum	TD
436	rs9695993	9q22.2	FC	CBN-vATN	0.105653	0.113395	No	-
437	rs12778616	10q25.3	FC	CBN-vATN	2.71988e-07	6.37387e-06	Yes	PDSI	Parental divorce	Grassland%	Precipitation	Latitude	Humidity	TD	CTQ-emotional neglect	Longitude	Bare-land%
438	rs201576859	9q21.12	FC	dATN2-dATN	0.000156806	0.000392294	Yes	Altitude	Surface pressure	Mothers age at birth	Temperature	Longitude	Wind speed	NL	NDBI	PM2.5	Parental divorce
439	rs58439806:49978055:TA:T	15q21.2	FC	dATN2-lFPN	0.0056732	0.00888112	Yes	CTQ-physical neglect	CTQ-sum	Wind speed	CTQ-emotional abuse	LUI	Built-up%	PDSI	CTQ-physical abuse	Grassland%	Cropland%
440	rs74904142	11p12	FC	dATN2-lVN	0.0232624	0.0303967	Yes	Grassland%	Scrub-land%	CTQ-sexual abuse	LUI	CTQ-physical abuse	Built-up%	Surface pressure	NDVI	CTQ-physical neglect	Fathers age at birth
441	rs12100303	13q14.12	FC	dATN2-lVN	4.76436e-07	8.5063e-06	Yes	Precipitation	Fathers age at birth	Humidity	TD	Latitude	Forest%	NDBI	Temperature	Grassland%	NDVI
442	rs3798847	6p12.1	FC	dATN2-rFPN	2.31957e-05	8.45057e-05	Yes	Population count	Parental divorce	Education years	CTQ-physical abuse	Parental death	Forest%	Scrub-land%	Fathers age at birth	Latitude	CTQ-emotional abuse
443	rs4242771	10p15.1	FC	dATN2-rFPN	9.68138e-06	4.50665e-05	Yes	Urbanicity score	Education years	Only child	NDBI	NO2	NDVI	Cropland%	Spring born	CTQ-physical neglect	Built-up%
444	rs6078980	20p12.1	FC	dATN-aDMN	0.0344137	0.04164	Yes	Autumn born	Summer born	Mothers age at birth	Population count	Water body%	Education years	Precipitation	Bare-land%	Wind speed	Only child
445	rs10188880	2q31.1	FC	dATN-dVN	4.19693e-08	3.69345e-06	Yes	PDSI	Spring born	Winter born	Temperature	Latitude	Humidity	TD	Parental divorce	Precipitation	Education years
446	rs447363	10q26.3	FC	dATN-dVN	0.575554	0.575554	No	-
447	rs2015023	1p35.3	FC	dATN-lFPN	0.0187525	0.0251584	Yes	CTQ-physical neglect	CTQ-sum	CTQ-emotional neglect	Forest%	CTQ-physical abuse	Only child	Urbanicity score	PDSI	Winter born	Water body%
448	rs7584451	2q37.3	FC	dATN-lFPN	2.55017e-06	1.81076e-05	Yes	NL	CTQ-sexual abuse	Education years	NDVI	PDSI	LUI	Built-up%	Longitude	Cropland%	NO2
449	rs10271027	7p14.1	FC	dATN-lFPN	0.000149668	0.000378477	Yes	PDSI	Only child	Education years	Longitude	Population count	NO2	PM2.5	Wind speed	Forest%	CTQ-physical abuse
450	rs17160685	7q34	FC	dATN-pSMN	0.0874162	0.0955732	No	-
451	rs994770	8q24.3	FC	dATN-pSMN	0.000168712	0.000419097	Yes	CTQ-emotional neglect	CTQ-sum	Winter born	Population count	Autumn born	Only child	CTQ-physical neglect	Summer born	Forest%	NO2
452	rs1972456	3q29	FC	dSMN-aDMN	8.87472e-08	4.37735e-06	Yes	Temperature	Humidity	Latitude	Parental divorce	Precipitation	TD	Urbanicity score	Winter born	Bare-land%	Forest%
453	rs7190982	16q21	FC	dSMN-dATN	0.000149033	0.000378232	Yes	Wind speed	Longitude	Grassland%	Population count	Winter born	Temperature	Urbanicity score	NO2	CTQ-emotional abuse	Mothers age at birth
454	rs4539985	4p16.2	FC	dSMN-dVN	0.0118024	0.016872	Yes	Mothers age at birth	Fathers age at birth	CTQ-physical neglect	Longitude	Parental divorce	CTQ-sum	Parental death	Wind speed	Winter born	Temperature
455	rs140135389	4q32.3	FC	dSMN-dVN	0.000764983	0.00155879	Yes	Cropland%	Forest%	Urbanicity score	Built-up%	CTQ-sexual abuse	Spring born	NDVI	CTQ-physical neglect	NL	CTQ-emotional abuse
456	rs201433853	6q24.1	FC	dSMN-dVN	0.00130598	0.0024353	Yes	PM2.5	NO2	Wind speed	Education years	CTQ-physical neglect	Parental death	Altitude	PDSI	Surface pressure	Temperature
457	9:114459470:C:CT	9q31.3	FC	dSMN-dVN	1.27927e-07	4.736e-06	Yes	Altitude	Temperature	Surface pressure	NDBI	Water body%	Humidity	Mothers age at birth	Latitude	Scrub-land%	Grassland%
458	rs2478802	14q31.3	FC	dSMN-lFPN	0.0370423	0.0439877	Yes	CTQ-physical neglect	Bare-land%	CTQ-sum	NDBI	Winter born	CTQ-sexual abuse	PDSI	Parental divorce	Education years	Population count
459	rs554722386	3p14.2	FC	dSMN-pDMN	0.151055	0.156164	No	-
460	rs1454582	8p22	FC	dSMN-pDMN	0.0197618	0.0262619	Yes	Winter born	Autumn born	Bare-land%	CTQ-emotional abuse	Summer born	Water body%	Parental death	Scrub-land%	PDSI	Mothers age at birth
461	rs7179649	15q13.1	FC	dSMN-pDMN	1.80455e-05	7.14915e-05	Yes	NDVI	NDBI	Only child	Cropland%	PDSI	CTQ-emotional neglect	CTQ-physical abuse	Built-up%	Bare-land%	Wind speed
462	rs1295330	17p11.2	FC	dSMN-pDMN	1.03489e-05	4.6416e-05	Yes	TD	Temperature	Longitude	Latitude	Bare-land%	Water body%	Urbanicity score	Humidity	Forest%	Scrub-land%
463	rs10416829	19q13.11	FC	dSMN-pSMN	0.00377662	0.00629139	Yes	PDSI	Humidity	TD	Latitude	Education years	Parental death	Temperature	CTQ-emotional abuse	Only child	NDBI
464	rs11410003:36482551:G:GT	7p14.2	FC	dSMN-rFPN	0.129779	0.136375	No	-
465	rs7795924	7q31.2	FC	lFPN-aDMN	1.37997e-06	1.25992e-05	Yes	LUI	Built-up%	NL	CTQ-emotional neglect	Grassland%	Population count	Cropland%	Water body%	CTQ-sum	Fathers age at birth
466	rs2823526	21q21.1	FC	lFPN-aDMN	0.017775	0.0241173	Yes	Autumn born	Parental death	Spring born	Bare-land%	Only child	Winter born	TD	Education years	Latitude	Forest%
467	rs35608121	5q14.2	FC	lFPN-dVN	4.69998e-06	2.72557e-05	Yes	Forest%	Parental divorce	NDVI	Scrub-land%	Population count	Bare-land%	CTQ-emotional abuse	Built-up%	NL	LUI
468	rs1263599	2q33.3	FC	lVN-pDMN	0.000656882	0.00137029	Yes	Wind speed	Winter born	Urbanicity score	Grassland%	Autumn born	NL	CTQ-sexual abuse	Surface pressure	NDVI	PDSI
469	rs10996902	10q21.3	FC	lVN-pDMN	0.144612	0.150165	No	-
470	rs8093637	18q11.2	FC	lVN-pDMN	0.0742065	0.0824126	No	-
471	rs62167019	2q14.2	FC	lVN-pSMN	6.82779e-06	3.47934e-05	Yes	Parental divorce	NO2	CTQ-emotional abuse	Grassland%	Scrub-land%	Population count	Wind speed	Summer born	PM2.5	Humidity
472	rs147934946	6q27	FC	lVN-pSMN	0.0207502	0.0274199	Yes	Mothers age at birth	Longitude	CTQ-emotional neglect	PM2.5	Fathers age at birth	PDSI	Bare-land%	Parental divorce	CTQ-physical neglect	Urbanicity score
473	rs6541854	2q14.3	FC	pDMN2-aDMN	0.0727081	0.0810386	No	-
474	rs34203673:31615428:AAT:A	4p15.1	FC	pDMN2-aDMN	0.0609554	0.0692272	No	-
475	rs62097206	18q21.1	FC	pDMN2-aDMN	6.82605e-08	3.69345e-06	Yes	Urbanicity score	NL	Population count	Only child	Education years	LUI	Built-up%	Longitude	NDBI	Cropland%
476	rs3753242	1p36.33	FC	pDMN2-dATN2	0.0526921	0.0606261	No	-
477	rs67069889	2q24.1	FC	pDMN2-dATN2	0.0350825	0.042159	Yes	Water body%	Education years	Scrub-land%	Summer born	Winter born	Bare-land%	Grassland%	Spring born	PDSI	Autumn born
478	rs17025381	4q31.23	FC	pDMN2-dATN2	0.0736579	0.0819328	No	-
479	rs140192629	19q13.42	FC	pDMN2-dATN2	0.0242032	0.0313349	Yes	Forest%	Scrub-land%	Water body%	NDBI	CTQ-sexual abuse	Cropland%	Precipitation	Autumn born	PDSI	PM2.5
480	rs1806109	5p15.31	FC	pDMN2-lFPN	7.94557e-06	3.85438e-05	Yes	NL	CTQ-sexual abuse	Wind speed	NDBI	NDVI	Only child	PDSI	Population count	Grassland%	LUI
481	rs7071792	10q26.12	FC	pDMN2-lVN	0.0517226	0.0596082	No	-
482	rs2972854	5q13.3	FC	pDMN2-rFPN	0.0983656	0.106386	No	-
483	rs115954650	10q22.1	FC	pDMN2-rFPN	7.24284e-05	0.000207744	Yes	LUI	Built-up%	Water body%	Forest%	NL	Bare-land%	CTQ-emotional abuse	Cropland%	PDSI	Autumn born
484	rs56947871:80504250:GA:G	16q23.2	FC	pDMN2-rFPN	0.00421013	0.00693143	Yes	CTQ-emotional abuse	CTQ-sexual abuse	CTQ-physical abuse	CTQ-sum	NL	PDSI	NDBI	Grassland%	Urbanicity score	Scrub-land%
485	rs6499500	16q22.2	FC	pDMN-aDMN	0.0276733	0.0347519	Yes	Fathers age at birth	Mothers age at birth	Only child	Grassland%	Winter born	Longitude	Water body%	NDVI	CTQ-sexual abuse	Precipitation
486	rs10189264	2p22.2	FC	pDMN-dVN	0.000978631	0.00191105	Yes	Urbanicity score	Grassland%	PDSI	Cropland%	Only child	NL	Bare-land%	CTQ-sexual abuse	Built-up%	CTQ-physical abuse
487	rs149456650	11p15.1	FC	pDMN-dVN	2.06911e-06	1.59913e-05	Yes	LUI	Grassland%	Built-up%	Education years	Parental death	NDVI	CTQ-emotional neglect	Altitude	NL	CTQ-physical neglect
488	rs131041	22q13.32	FC	pDMN-dVN	1.23947e-06	1.1875e-05	Yes	Urbanicity score	CTQ-physical abuse	Forest%	Cropland%	Only child	NDVI	Population count	NL	NDBI	Precipitation
489	rs309242	18q22.1	FC	pDMN-lFPN	0.00119583	0.00224777	Yes	NO2	Summer born	NDVI	Urbanicity score	PM2.5	CTQ-sexual abuse	NL	NDBI	CTQ-physical neglect	Precipitation
490	rs9820368	3p25.1	FC	pDMN-rFPN	6.14789e-05	0.000180897	Yes	CTQ-physical neglect	CTQ-emotional abuse	CTQ-sum	Winter born	Autumn born	CTQ-emotional neglect	Water body%	Bare-land%	NDBI	NDVI
491	rs11968300	6q25.1	FC	pDMN-rFPN	7.5175e-05	0.00021062	Yes	Altitude	Longitude	Surface pressure	CTQ-physical abuse	CTQ-sexual abuse	Spring born	Only child	Population count	Autumn born	Precipitation
492	rs35008114:68154570:CG:C	2p14	FC	pSMN-dVN	0.0025924	0.00448882	Yes	Fathers age at birth	Mothers age at birth	Bare-land%	Parental divorce	Scrub-land%	PM2.5	CTQ-emotional abuse	CTQ-sexual abuse	CTQ-physical abuse	Surface pressure
493	rs79314915	13q22.1	FC	pSMN-dVN	3.09034e-05	0.000104941	Yes	Longitude	PDSI	Wind speed	NDBI	Bare-land%	TD	NO2	Autumn born	CTQ-sexual abuse	Surface pressure
494	rs73274506	8q22.3	FC	pSMN-lFPN	0.000293822	0.000683963	Yes	CTQ-emotional neglect	CTQ-sum	CTQ-physical neglect	Bare-land%	CTQ-physical abuse	Only child	Parental divorce	Temperature	Urbanicity score	Summer born
495	rs35194024	3p14.3	FC	pSMN-pDMN	0.0130046	0.0181393	Yes	Urbanicity score	PDSI	Wind speed	Autumn born	LUI	CTQ-physical abuse	NDVI	Built-up%	Scrub-land%	NL
496	rs80331211	16q12.1	FC	pSMN-pDMN	0.00122427	0.00228899	Yes	CTQ-emotional abuse	Urbanicity score	CTQ-sum	Forest%	Mothers age at birth	CTQ-physical abuse	Summer born	Spring born	Education years	Precipitation
497	rs79248768	5q11.2	FC	pVN-aDMN	0.00420262	0.00693143	Yes	Urbanicity score	CTQ-physical abuse	Built-up%	Only child	NL	Cropland%	PM2.5	Summer born	Winter born	LUI
498	rs148983840	7q21.11	FC	pVN-aDMN	8.39477e-05	0.000233129	Yes	NDVI	NL	Mothers age at birth	Fathers age at birth	NDBI	Cropland%	Built-up%	CTQ-emotional neglect	LUI	CTQ-emotional abuse
499	rs12684036	9q33.1	FC	pVN-AN	3.88455e-05	0.00012455	Yes	Precipitation	PDSI	Humidity	NO2	Only child	Winter born	Wind speed	Latitude	Temperature	NDVI
500	rs213214	6p21.32	FC	pVN-aSMN	1.19274e-05	5.16401e-05	Yes	Precipitation	Humidity	Latitude	Temperature	TD	Scrub-land%	CTQ-emotional abuse	Altitude	Autumn born	CTQ-physical neglect
501	rs12364368	11q22.1	FC	pVN-dATN	0.0180337	0.0243801	Yes	Wind speed	PM2.5	Longitude	Parental divorce	Forest%	Parental death	Surface pressure	Winter born	Autumn born	Latitude
502	rs9818342	3p14.2	FC	pVN-dATN2	0.00431766	0.00704249	Yes	Longitude	Fathers age at birth	Altitude	Surface pressure	Only child	Parental divorce	Spring born	Education years	Wind speed	Water body%
503	rs11404298	7q21.13	FC	pVN-dATN2	3.91244e-05	0.000124942	Yes	PDSI	Temperature	CTQ-physical abuse	Surface pressure	Parental divorce	NO2	Urbanicity score	Scrub-land%	Latitude	Humidity
504	rs71317475	21q21.3	FC	pVN-dATN2	1.08657e-05	4.78919e-05	Yes	NL	Parental divorce	NO2	Spring born	Cropland%	Built-up%	Scrub-land%	Population count	Mothers age at birth	NDVI
505	rs2793475	11p14.1	FC	pVN-dSMN	0.00156505	0.00288774	Yes	Only child	NO2	Mothers age at birth	Water body%	Parental death	Education years	NDBI	Built-up%	CTQ-physical abuse	LUI
506	rs7195994	16q12.2	FC	pVN-dSMN	2.16401e-05	8.16387e-05	Yes	NL	Urbanicity score	Scrub-land%	NDVI	Mothers age at birth	Bare-land%	CTQ-sexual abuse	Winter born	Fathers age at birth	Wind speed
507	rs58728191	8q23.1	FC	pVN-dVN	0.00423436	0.00693882	Yes	Only child	Population count	NL	NO2	Spring born	Surface pressure	Parental divorce	Forest%	Bare-land%	Temperature
508	rs144324536:53308526:G:GA	19q13.41	FC	pVN-dVN	5.22685e-06	2.9459e-05	Yes	Precipitation	Humidity	Latitude	TD	Temperature	Fathers age at birth	Water body%	Summer born	Surface pressure	Spring born
509	rs587294	16p13.2	FC	pVN-lVN	5.09297e-08	3.69345e-06	Yes	Temperature	TD	Latitude	Humidity	Parental divorce	CTQ-sexual abuse	NDVI	Precipitation	Urbanicity score	Parental death
510	rs2432944	2q23.3	FC	pVN-pDMN	1.13762e-06	1.15214e-05	Yes	NDVI	Summer born	Cropland%	NDBI	Altitude	Temperature	Winter born	Surface pressure	Built-up%	Precipitation
511	rs10035381	5p13.3	FC	pVN-pDMN2	0.0645395	0.0728654	No	-
512	rs6013714	20q13.2	FC	pVN-pDMN2	5.70282e-05	0.000169792	Yes	Precipitation	Spring born	Humidity	Grassland%	Population count	NO2	Summer born	Latitude	Urbanicity score	Wind speed
513	rs12616852	2q14.2	FC	pVN-pSMN	0.0360749	0.0431303	Yes	Forest%	Water body%	LUI	TD	Parental divorce	Latitude	Longitude	Winter born	Surface pressure	Bare-land%
514	rs939477	12q12	FC	pVN-pSMN	5.56056e-07	8.88336e-06	Yes	NDVI	Only child	Water body%	Temperature	NL	NDBI	Surface pressure	CTQ-physical neglect	Precipitation	Latitude
515	rs417013	7q22.1	FC	pVN-rFPN	1.25346e-06	1.1875e-05	Yes	NDBI	Temperature	Population count	Wind speed	NL	NDVI	TD	Latitude	Longitude	CTQ-emotional abuse
516	rs8038526	15q24.2	FC	pVN-vATN	3.43226e-06	2.17233e-05	Yes	Autumn born	Grassland%	Only child	LUI	Wind speed	Urbanicity score	Spring born	CTQ-sexual abuse	Mothers age at birth	Water body%
517	rs11979515	7p21.1	FC	rFPN-aDMN	3.84703e-06	2.35352e-05	Yes	NO2	Summer born	Scrub-land%	Winter born	Mothers age at birth	Fathers age at birth	CTQ-emotional abuse	Spring born	TD	LUI
518	rs5806878	13q34	FC	rFPN-aDMN	2.32454e-05	8.45057e-05	Yes	Population count	Urbanicity score	Spring born	Grassland%	NL	CTQ-emotional abuse	NDVI	Bare-land%	Forest%	Fathers age at birth
519	rs6139863	20p12.3	FC	rFPN-aDMN	9.23949e-06	4.33048e-05	Yes	NDBI	Wind speed	PDSI	Population count	Longitude	Mothers age at birth	CTQ-physical neglect	CTQ-physical abuse	Water body%	Humidity
520	rs1849602	2p24.1	FC	rFPN-dVN	0.00502075	0.0079855	Yes	Summer born	PM2.5	Wind speed	Parental death	Mothers age at birth	CTQ-emotional neglect	Autumn born	PDSI	CTQ-emotional abuse	Spring born
521	rs66933419	18q22.1	FC	rFPN-lFPN	0.000137799	0.000358788	Yes	PM2.5	NO2	Altitude	Wind speed	Surface pressure	LUI	Parental divorce	NL	Temperature	Water body%
522	rs13334312	16p13.13	FC	SAN-aDMN	1.57727e-06	1.42403e-05	Yes	NL	Built-up%	Cropland%	PDSI	NDBI	LUI	CTQ-physical abuse	CTQ-physical neglect	NDVI	Wind speed
523	rs2209194	1q32.2	FC	SAN-dATN2	6.1428e-06	3.29498e-05	Yes	Built-up%	Cropland%	Population count	NDVI	LUI	NL	Summer born	Parental death	Water body%	Scrub-land%
524	rs2626634	16q23.2	FC	SAN-dATN2	1.96334e-05	7.65144e-05	Yes	Fathers age at birth	Mothers age at birth	Grassland%	Longitude	Spring born	Winter born	PDSI	Population count	Surface pressure	Temperature
525	rs2058236	17p12	FC	SAN-dSMN	0.000382731	0.000840896	Yes	Surface pressure	Altitude	Longitude	CTQ-physical neglect	Population count	Temperature	LUI	CTQ-emotional abuse	Only child	CTQ-sum
526	rs117463701	7p15.2	FC	SAN-lFPN	0.00223225	0.0039147	Yes	CTQ-emotional neglect	Education years	Parental divorce	CTQ-sum	Only child	NO2	CTQ-emotional abuse	Wind speed	Winter born	Summer born
527	rs12931598	16q23.3	FC	SAN-lFPN	0.130547	0.136893	No	-
528	rs5015065	3p24.2	FC	SAN-pDMN	0.011808	0.016872	Yes	CTQ-emotional neglect	CTQ-sum	PM2.5	CTQ-physical abuse	Forest%	Cropland%	Autumn born	NDBI	PDSI	Humidity
529	rs590504	9q34.2	FC	SAN-pDMN	0.0646421	0.0728654	No	-
530	rs34121662:23518701:ATT:AT	11p14.3	FC	SAN-pDMN2	2.45052e-05	8.83256e-05	Yes	Water body%	LUI	Only child	Wind speed	Grassland%	Built-up%	CTQ-physical neglect	NO2	CTQ-physical abuse	Surface pressure
531	rs11395171:93610513:G:GA	15q26.1	FC	SAN-pDMN2	1.17082e-06	1.15214e-05	Yes	Grassland%	TD	Precipitation	PDSI	Parental divorce	Latitude	PM2.5	CTQ-physical abuse	Humidity	CTQ-sexual abuse
532	rs200193904	4p16.1	FC	SAN-pSMN	0.00131093	0.00243805	Yes	Wind speed	CTQ-sexual abuse	Longitude	Parental death	Mothers age at birth	NDVI	Urbanicity score	Surface pressure	Altitude	Population count
533	rs57807323	13q13.2	FC	SAN-pSMN	1.00201e-05	4.56494e-05	Yes	Cropland%	Built-up%	Bare-land%	CTQ-physical abuse	Urbanicity score	LUI	Scrub-land%	Altitude	Education years	NL
534	rs57656648	20q13.12	FC	SAN-vATN	0.00160532	0.00294658	Yes	Altitude	Surface pressure	Forest%	Urbanicity score	Temperature	PM2.5	CTQ-emotional neglect	Longitude	NO2	NL
535	rs79195121	4q21.22	FC	SCN-AN	0.064965	0.0730726	No	-
536	rs67980783	7q32.1	FC	SCN-AN	0.117878	0.125179	No	-
537	rs8181870	13q21.33	FC	SCN-AN	0.0368245	0.043803	Yes	Fathers age at birth	Parental death	Spring born	Mothers age at birth	Summer born	Urbanicity score	Longitude	CTQ-emotional neglect	Only child	CTQ-sum
538	rs10803024	1q43	FC	SCN-dATN	2.04113e-05	7.87978e-05	Yes	Surface pressure	Grassland%	Altitude	Longitude	NO2	Fathers age at birth	PM2.5	Population count	Water body%	Education years
539	2:86237124:C:CA	2p11.2	FC	SCN-dATN	0.0936032	0.10202	No	-
540	rs12148245	15q25.1	FC	SCN-dSMN	0.00014229	0.00036641	Yes	Altitude	Surface pressure	Wind speed	Population count	Spring born	Only child	Longitude	Scrub-land%	PM2.5	Winter born
541	rs74102290	1p21.2	FC	SCN-dVN	4.31591e-06	2.57369e-05	Yes	NDBI	NDVI	Parental death	Fathers age at birth	Wind speed	Mothers age at birth	Grassland%	Humidity	Surface pressure	Precipitation
542	rs11693134	2q12.2	FC	SCN-dVN	3.05723e-07	6.93929e-06	Yes	NL	Bare-land%	NO2	Urbanicity score	NDVI	LUI	Built-up%	Fathers age at birth	Population count	Longitude
543	rs75890441	9q22.2	FC	SCN-dVN	0.0088404	0.0130276	Yes	Fathers age at birth	Mothers age at birth	NO2	Education years	Forest%	Winter born	Built-up%	Wind speed	Latitude	CTQ-emotional neglect
544	rs80283812	2q31.1	FC	SCN-lVN	1.67026e-06	1.4494e-05	Yes	Cropland%	Built-up%	NL	Population count	Longitude	LUI	Temperature	Grassland%	Scrub-land%	Autumn born
545	rs112465434	7p12.1	FC	SCN-lVN	6.75407e-06	3.46369e-05	Yes	Temperature	Precipitation	Humidity	Latitude	TD	Longitude	Surface pressure	Only child	Wind speed	CTQ-sexual abuse
546	rs1996041	12p11.22	FC	SCN-pDMN	0.0296432	0.0369205	Yes	Summer born	Winter born	Grassland%	Wind speed	Mothers age at birth	NO2	PDSI	Spring born	NL	Bare-land%
547	rs1939309	11q22.1	FC	SCN-pDMN2	0.0127057	0.0179	Yes	Winter born	CTQ-physical neglect	Summer born	Parental death	Autumn born	Scrub-land%	Parental divorce	CTQ-emotional abuse	Cropland%	Mothers age at birth
548	rs12063867	1q32.1	FC	SCN-pSMN	0.423963	0.424567	No	-
549	rs16898772	5p13.3	FC	SCN-pSMN	1.88806e-06	1.52448e-05	Yes	LUI	Built-up%	Only child	Urbanicity score	Population count	NL	NO2	Cropland%	NDBI	Winter born
550	rs4930117	11p15.5	FC	SCN-pVN	9.93357e-05	0.000268492	Yes	PM2.5	Surface pressure	NO2	Bare-land%	Fathers age at birth	CTQ-physical neglect	Parental divorce	Temperature	Only child	Longitude
551	rs149242436:73752086:CA:C	12q21.1	FC	SCN-SAN	0.000362401	0.000813035	Yes	Wind speed	CTQ-sexual abuse	Bare-land%	Altitude	CTQ-emotional neglect	Surface pressure	NO2	Latitude	Built-up%	Education years
552	rs9855786	3p12.1	FC	SCN-vATN	9.39681e-07	1.11558e-05	Yes	Urbanicity score	NL	Built-up%	CTQ-physical neglect	LUI	CTQ-physical abuse	CTQ-emotional abuse	Water body%	Bare-land%	Cropland%
553	rs2225230	13q31.3	FC	vATN-dATN2	0.0558731	0.063972	No	-
554	rs6875220	5p15.31	FC	vATN-dSMN	0.000620092	0.00129739	Yes	Cropland%	Population count	Built-up%	Parental death	Grassland%	PDSI	NL	Mothers age at birth	NDVI	LUI
555	rs13337675	16p13.3	FC	vATN-dVN	0.119619	0.126645	No	-
556	rs1359951	9p22.3	FC	vATN-lVN	0.414168	0.415349	No	-
557	rs5898897	9q21.33	FC	vATN-lVN	9.9197e-06	4.56494e-05	Yes	NO2	PM2.5	NL	CTQ-physical abuse	Built-up%	LUI	Cropland%	PDSI	Urbanicity score	Surface pressure
558	rs1435030	2q23.3	FC	vATN-pDMN	0.00261492	0.00450723	Yes	PDSI	CTQ-emotional abuse	Only child	Spring born	Autumn born	CTQ-physical abuse	CTQ-sum	LUI	Built-up%	Fathers age at birth
559	rs116625994	7q11.21	FC	vATN-pSMN	0.119518	0.126645	No	-
560	rs17562958	12q14.1	FC	vATN-pSMN	8.53372e-06	4.07931e-05	Yes	Temperature	Altitude	Spring born	CTQ-sexual abuse	Latitude	Surface pressure	Autumn born	Forest%	Only child	Humidity
561	rs6492971	15q15.1	FC	vATN-pSMN	0.000265983	0.000625371	Yes	PM2.5	Grassland%	Wind speed	CTQ-physical neglect	NO2	Surface pressure	Altitude	Autumn born	Precipitation	NL
562	rs12589392	14q24.3	FC	vATN-rFPN	0.000469567	0.00100642	Yes	NO2	PM2.5	Wind speed	Precipitation	Surface pressure	Temperature	Humidity	Only child	PDSI	Autumn born
563	rs2070275	20p11.21	FC	vATN-rFPN	0.000319682	0.000734433	Yes	Water body%	CTQ-emotional abuse	Only child	Education years	NDBI	Humidity	Precipitation	NL	LUI	TD
564	rs13281312	8p22	ReHo	Cerebellar vermis crus II	0.0187016	0.025138	Yes	Autumn born	Winter born	Spring born	Only child	NL	NO2	CTQ-emotional neglect	Longitude	Summer born	Parental death
565	rs74019793	16q21	ReHo	Cerebellar vermis crus II	0.00546452	0.0085749	Yes	PDSI	Surface pressure	Wind speed	NDBI	CTQ-physical neglect	Temperature	Humidity	Mothers age at birth	NO2	Longitude
566	rs910580	22q13.32	ReHo	Cerebellar vermis crus II	0.000847025	0.00169646	Yes	Population count	Scrub-land%	NDBI	Parental divorce	PDSI	NDVI	NL	Built-up%	Precipitation	Bare-land%
567	rs1419767	7p15.3	ReHo	Cerebellar vermis IX	0.00180514	0.00325388	Yes	Urbanicity score	CTQ-physical neglect	CTQ-emotional abuse	Parental divorce	Scrub-land%	Surface pressure	Temperature	Only child	CTQ-sexual abuse	CTQ-emotional neglect
568	5:131668423:G:GCACA	5q31.1	ReHo	Cerebellar vermis VIIb	0.0271987	0.0344121	Yes	CTQ-sexual abuse	Wind speed	NO2	Fathers age at birth	Cropland%	Temperature	TD	Latitude	CTQ-physical abuse	Summer born
569	rs57066688	6p25.2	ReHo	Cerebellar vermis VIIb	7.39964e-07	1.04044e-05	Yes	Only child	Temperature	Latitude	Humidity	Surface pressure	Precipitation	Altitude	Education years	Longitude	NO2
570	rs35013571	2q22.3	ReHo	Cerebellar vermis VIIIa	0.0295884	0.0369205	Yes	CTQ-emotional neglect	CTQ-sum	CTQ-emotional abuse	CTQ-physical abuse	Only child	Spring born	Winter born	Grassland%	Scrub-land%	Longitude
571	rs649651	9q34.13	ReHo	Cerebellar vermis VIIIb	1.97807e-07	5.624e-06	Yes	LUI	Built-up%	Urbanicity score	Altitude	PM2.5	NDVI	Cropland%	Surface pressure	Scrub-land%	Wind speed
572	rs35050974	5p15.33	ReHo	Cerebellar vermis X	0.000912695	0.00180232	Yes	Only child	NL	Fathers age at birth	Water body%	Latitude	Urbanicity score	Wind speed	NDVI	TD	Population count
573	rs5808036	14q21.1	ReHo	Cerebellum vermis crus I	0.210132	0.213781	No	-
574	rs12934409	16q23.1	ReHo	Cerebellum vermis crus I	0.156423	0.16124	No	-
575	rs4422463	4q13.1	ReHo	Left amygdala	0.0206541	0.0273443	Yes	Spring born	Autumn born	CTQ-physical neglect	Summer born	Water body%	NL	Education years	Longitude	Mothers age at birth	Winter born
576	rs79711200	7p15.3	ReHo	Left amygdala	0.0618615	0.070143	No	-
577	rs56070947	13q12.11	ReHo	Left angular gyrus	0.017805	0.0241173	Yes	CTQ-physical neglect	CTQ-sum	Wind speed	Parental death	Only child	NO2	Urbanicity score	Parental divorce	PDSI	CTQ-emotional neglect
578	rs76968702	22q13.2	ReHo	Left angular gyrus	1.12132e-06	1.15214e-05	Yes	PDSI	Cropland%	Urbanicity score	CTQ-physical neglect	Water body%	NL	Education years	Built-up%	Scrub-land%	NDVI
579	rs34773829:155443983:CT:C	6q25.2	ReHo	Left anterior cingulate cortex	0.000863412	0.00171949	Yes	Population count	NDBI	Cropland%	CTQ-emotional abuse	Autumn born	Winter born	Bare-land%	CTQ-physical neglect	Built-up%	TD
580	rs4730928	7q31.31	ReHo	Left anterior cingulate cortex	2.06425e-06	1.59913e-05	Yes	TD	PDSI	Humidity	Latitude	NO2	Precipitation	Winter born	LUI	Scrub-land%	NDBI
581	rs10870301	10q26.3	ReHo	Left anterior cingulate cortex	2.32407e-07	5.82486e-06	Yes	Longitude	Humidity	Precipitation	Mothers age at birth	NDVI	Latitude	Water body%	NDBI	TD	Temperature
582	rs77653377	20p12.3	ReHo	Left calcarine cortex	0.00112355	0.00214635	Yes	CTQ-sum	CTQ-physical neglect	CTQ-emotional neglect	Forest%	Temperature	CTQ-physical abuse	CTQ-emotional abuse	NDVI	Scrub-land%	Water body%
583	rs76684729	1p35.2	ReHo	Left cerebellar interposed nucleus	0.000721774	0.00149237	Yes	Mothers age at birth	Fathers age at birth	NL	CTQ-sexual abuse	Scrub-land%	Precipitation	Latitude	TD	Humidity	Temperature
584	rs199809511:88183359:C:CT	1p22.3	ReHo	Left cerebellar interposed nucleus	1.54128e-05	6.33111e-05	Yes	Longitude	Humidity	CTQ-physical abuse	Precipitation	Latitude	Temperature	Cropland%	Surface pressure	TD	CTQ-emotional abuse
585	rs143134432:159541775:TAA:T	5q33.3	ReHo	Left cerebellar interposed nucleus	0.00407545	0.00674128	Yes	Forest%	Summer born	Cropland%	Population count	CTQ-emotional neglect	NO2	Parental divorce	NDBI	LUI	Spring born
586	rs376731556	8q24.12	ReHo	Left cerebellum V	0.00105389	0.0020354	Yes	Longitude	Wind speed	Surface pressure	NDBI	Altitude	Precipitation	Water body%	Grassland%	Summer born	CTQ-physical neglect
587	rs144000393	6q25.1	ReHo	Left cerebellum VIIIa	0.0329292	0.0400506	Yes	Winter born	Autumn born	CTQ-sexual abuse	Parental death	CTQ-emotional neglect	Forest%	NO2	Cropland%	Population count	Spring born
588	rs71326995	21q22.11	ReHo	Left cerebellum VIIIa	0.00213007	0.00376241	Yes	NDBI	Grassland%	Water body%	NDVI	Population count	Autumn born	Spring born	Humidity	CTQ-physical neglect	Precipitation
589	rs56698292	12q23.1	ReHo	Left cerebellum X	0.000795363	0.00161136	Yes	Mothers age at birth	Fathers age at birth	NDBI	Parental death	Urbanicity score	NDVI	PM2.5	PDSI	Scrub-land%	Only child
590	rs6130764	20q13.12	ReHo	Left cerebellum X	0.130662	0.136893	No	-
591	rs5749683	22q12.3	ReHo	Left cuneus	0.307212	0.310748	No	-
592	rs7029365	9q31.3	ReHo	Left fusiform gyrus	6.03902e-06	3.26625e-05	Yes	NL	Population count	LUI	Built-up%	CTQ-emotional abuse	NO2	Cropland%	Spring born	CTQ-emotional neglect	NDVI
593	rs72773434	16p13.3	ReHo	Left Heschl gyrus	4.37143e-05	0.000135934	Yes	CTQ-sum	CTQ-physical neglect	CTQ-emotional neglect	CTQ-emotional abuse	Education years	CTQ-sexual abuse	CTQ-physical abuse	TD	Grassland%	Water body%
594	rs11018328	10q26.2	ReHo	Left hippocampus	6.47748e-05	0.000188241	Yes	Altitude	Surface pressure	Grassland%	NO2	Longitude	Temperature	PM2.5	LUI	CTQ-emotional abuse	Education years
595	rs156475	5p15.31	ReHo	Left inferior frontal gyrus, opercular	0.00485519	0.00779268	Yes	Water body%	PM2.5	Scrub-land%	Grassland%	Wind speed	NO2	Precipitation	Population count	NDVI	Mothers age at birth
596	rs75044422	8p21.3	ReHo	Left inferior frontal gyrus, orbital	1.79366e-05	7.14915e-05	Yes	LUI	Spring born	Autumn born	Mothers age at birth	Built-up%	Scrub-land%	Urbanicity score	NDBI	NL	Bare-land%
597	rs2008953	16q12.2	ReHo	Left inferior frontal gyrus, orbital	0.0110455	0.0159445	Yes	Winter born	NDBI	NO2	Scrub-land%	Population count	Summer born	Water body%	Precipitation	Spring born	Autumn born
598	rs67869410:56662406:CAAA:C	16q12.2	ReHo	Left inferior frontal gyrus, orbital	0.00011513	0.00030542	Yes	Altitude	Surface pressure	Temperature	PM2.5	Summer born	Scrub-land%	Precipitation	PDSI	CTQ-physical abuse	CTQ-physical neglect
599	rs74938422	3q26.33	ReHo	Left inferior frontal gyrus, triangular	9.33995e-08	4.37735e-06	Yes	PM2.5	Scrub-land%	CTQ-physical abuse	NO2	Only child	PDSI	Surface pressure	Autumn born	Water body%	Latitude
600	rs1875976	5q34	ReHo	Left inferior occipital gyrus	3.21235e-05	0.000108492	Yes	Summer born	Temperature	Only child	Parental death	PM2.5	Surface pressure	Latitude	NDBI	Winter born	Humidity
601	rs4911360	20q11.22	ReHo	Left inferior parietal lobule, but supramarginal and angular gyri	0.0338009	0.040969	Yes	Spring born	Summer born	CTQ-physical neglect	Longitude	Scrub-land%	CTQ-sum	Parental death	PDSI	Autumn born	TD
602	rs2248964	4q34.3	ReHo	Left inferior temporal gyrus	0.0266936	0.0339956	Yes	Autumn born	Winter born	Surface pressure	Altitude	Urbanicity score	Temperature	NDBI	CTQ-physical neglect	Precipitation	Grassland%
603	rs184934677	12q23.3	ReHo	Left insula	0.0271745	0.0344121	Yes	CTQ-physical abuse	CTQ-sum	CTQ-physical neglect	CTQ-emotional neglect	CTQ-emotional abuse	Urbanicity score	PDSI	Forest%	NO2	LUI
604	rs11857892	15q12	ReHo	Left lingual gyrus	5.49827e-07	8.88336e-06	Yes	NDVI	Only child	Spring born	Water body%	Fathers age at birth	Urbanicity score	Population count	LUI	Built-up%	Temperature
605	rs11014358	10p12.31	ReHo	Left middle frontal gyrus, dorsolateral	0.00356978	0.0059894	Yes	Wind speed	Parental death	Summer born	Autumn born	Spring born	Only child	CTQ-physical abuse	Winter born	Cropland%	CTQ-sexual abuse
606	rs9568711	13q13.1	ReHo	Left middle frontal gyrus, dorsolateral	0.000989366	0.00192666	Yes	Longitude	Autumn born	Mothers age at birth	Altitude	Surface pressure	Only child	Winter born	Scrub-land%	Precipitation	NO2
607	rs1176842	9p13.2	ReHo	Left middle frontal gyrus, orbital	0.00703098	0.0106987	Yes	CTQ-sexual abuse	CTQ-emotional neglect	CTQ-sum	Water body%	Wind speed	Parental divorce	Cropland%	Urbanicity score	CTQ-physical abuse	Built-up%
608	rs35746400	4q12	ReHo	Left middle occipital gyrus	0.0233577	0.0304511	Yes	PDSI	Education years	CTQ-emotional abuse	Autumn born	Parental death	NL	Only child	CTQ-sum	Built-up%	Summer born
609	rs79165302	21q22.11	ReHo	Left middle occipital gyrus	3.81754e-07	7.89841e-06	Yes	NDVI	Altitude	Grassland%	Bare-land%	NDBI	PDSI	CTQ-emotional abuse	CTQ-sum	Surface pressure	TD
610	rs58816839	5p13.2	ReHo	Left middle temporal gyrus	1.03343e-06	1.14935e-05	Yes	Population count	Precipitation	NDBI	TD	Latitude	Humidity	PDSI	NDVI	PM2.5	Altitude
611	rs12460459	19q13.12	ReHo	Left middle temporal gyrus	5.15848e-07	8.84751e-06	Yes	NDVI	NL	Temperature	Bare-land%	TD	Latitude	Surface pressure	Only child	Humidity	Altitude
612	rs4898866	14q22.3	ReHo	Left olfactory cortex	4.3451e-05	0.000135913	Yes	NDBI	Parental divorce	Longitude	PM2.5	Forest%	Population count	Water body%	Scrub-land%	Only child	Humidity
613	rs531145587	8q24.12	ReHo	Left pallidum	6.83164e-05	0.000196782	Yes	Cropland%	Water body%	Grassland%	CTQ-sexual abuse	Built-up%	Population count	PM2.5	Only child	NDBI	Scrub-land%
614	rs200443007	6q22.31	ReHo	Left paracentral lobule	1.17869e-06	1.15214e-05	Yes	TD	Latitude	Temperature	CTQ-physical abuse	NDVI	NL	Humidity	Precipitation	PDSI	Wind speed
615	rs28698548	10q22.3	ReHo	Left paracentral lobule	0.0129246	0.0180996	Yes	CTQ-emotional neglect	CTQ-sum	Water body%	CTQ-physical abuse	Grassland%	CTQ-physical neglect	Scrub-land%	Precipitation	Humidity	Urbanicity score
616	rs3747218	22q13.31	ReHo	Left paracentral lobule	0.000308442	0.000711046	Yes	Cropland%	Built-up%	NL	Autumn born	CTQ-emotional abuse	Forest%	Education years	PM2.5	Temperature	Urbanicity score
617	rs34031274:66454964:G:GT	4q13.1	ReHo	Left postcentral gyrus	1.193e-07	4.68667e-06	Yes	Wind speed	NDVI	Longitude	Spring born	Grassland%	Urbanicity score	LUI	Built-up%	Population count	CTQ-sexual abuse
618	rs4146833	12q23.3	ReHo	Left postcentral gyrus	0.000699077	0.00144971	Yes	Urbanicity score	PDSI	CTQ-physical abuse	CTQ-emotional abuse	Cropland%	CTQ-physical neglect	Built-up%	CTQ-sexual abuse	NL	NDVI
619	rs76327838	2q22.1	ReHo	Left posterior cingulate cortex	0.2129	0.216284	No	-
620	rs4458506	4q13.1	ReHo	Left precental gyrus	1.30612e-05	5.54777e-05	Yes	NDVI	Wind speed	NL	Built-up%	Population count	LUI	Cropland%	Urbanicity score	Longitude	CTQ-emotional abuse
621	rs76733363	6q22.31	ReHo	Left precental gyrus	3.36423e-06	2.16652e-05	Yes	NL	Cropland%	Built-up%	Parental death	LUI	Urbanicity score	NDVI	Longitude	Surface pressure	NO2
622	rs2256930	10q22.1	ReHo	Left precental gyrus	2.72146e-05	9.55803e-05	Yes	Urbanicity score	NL	Only child	PDSI	Education years	NO2	Parental death	Built-up%	CTQ-emotional neglect	Summer born
623	rs199779456	13q21.1	ReHo	Left precental gyrus	0.000263136	0.000622844	Yes	Forest%	PM2.5	Surface pressure	CTQ-emotional abuse	Altitude	Temperature	PDSI	Education years	NO2	Scrub-land%
624	rs77392058	4q31.3	ReHo	Left precuneus	0.00299251	0.00513106	Yes	Autumn born	Spring born	PDSI	NO2	Summer born	NL	Latitude	Temperature	Water body%	Wind speed
625	rs4318225	16p13.3	ReHo	Left precuneus	2.08416e-07	5.624e-06	Yes	Forest%	LUI	Built-up%	Parental divorce	CTQ-sexual abuse	Only child	NO2	Scrub-land%	NDVI	Precipitation
626	rs11077713	17q25.1	ReHo	Left precuneus	0.0403163	0.0472373	Yes	Education years	Parental death	Only child	Scrub-land%	CTQ-emotional abuse	Humidity	NO2	NDBI	Built-up%	Urbanicity score
627	rs57802235	2q14.2	ReHo	Left putamen	0.000828015	0.00166313	Yes	Altitude	Surface pressure	TD	Grassland%	Water body%	CTQ-physical abuse	Longitude	CTQ-physical neglect	CTQ-sum	CTQ-emotional abuse
628	rs162165	5q23.2	ReHo	Left putamen	0.00586163	0.00911665	Yes	Water body%	Only child	LUI	CTQ-physical abuse	CTQ-emotional neglect	Winter born	NDVI	CTQ-emotional abuse	CTQ-sexual abuse	CTQ-physical neglect
629	rs2288502	5q33.3	ReHo	Left putamen	2.55407e-06	1.81076e-05	Yes	Forest%	Urbanicity score	LUI	Only child	Built-up%	Water body%	Grassland%	Scrub-land%	PDSI	CTQ-emotional abuse
630	rs531145587	8q24.12	ReHo	Left putamen	5.15469e-05	0.00015472	Yes	Cropland%	Water body%	Built-up%	Autumn born	Urbanicity score	Summer born	CTQ-physical abuse	PM2.5	Longitude	Scrub-land%
631	rs150483873	21q22.11	ReHo	Left putamen	0.0121202	0.0172131	Yes	Only child	Parental death	Mothers age at birth	Parental divorce	CTQ-emotional neglect	Summer born	Urbanicity score	Fathers age at birth	Autumn born	Wind speed
632	rs2946833	12q23.2	ReHo	Left Rolandic operculum	0.00768223	0.0115893	Yes	Mothers age at birth	Fathers age at birth	Scrub-land%	Forest%	Education years	Spring born	Longitude	CTQ-physical neglect	CTQ-sum	Parental divorce
633	rs35364040	1p32.3	ReHo	Left superior frontal gyrus, dorsolateral	0.0320697	0.0392253	Yes	Winter born	Autumn born	CTQ-physical abuse	Bare-land%	Scrub-land%	Only child	NDVI	PM2.5	Spring born	Precipitation
634	rs7158073	14q32.2	ReHo	Left superior frontal gyrus, orbital	0.000738273	0.00152048	Yes	NDBI	Summer born	NDVI	Grassland%	Autumn born	Water body%	Population count	Humidity	TD	Winter born
635	rs72227011	3p24.3	ReHo	Left superior parietal lobule	0.102112	0.109762	No	-
636	rs6461301	7p21.1	ReHo	Left superior temporal gyrus	1.78293e-07	5.624e-06	Yes	Scrub-land%	Parental divorce	Latitude	TD	Precipitation	Spring born	NO2	Mothers age at birth	Humidity	Temperature
637	rs1071806	14q24.1	ReHo	Left supramarginal gyrus	7.34236e-05	0.00020865	Yes	Scrub-land%	Temperature	CTQ-physical abuse	Latitude	Humidity	TD	CTQ-sexual abuse	Precipitation	Longitude	Surface pressure
638	rs6997870	8q24.13	ReHo	Left temporal pole, middle temporal gyrus	3.56699e-05	0.000116731	Yes	Built-up%	LUI	Cropland%	Spring born	NL	Only child	Water body%	Fathers age at birth	Education years	PM2.5
639	rs76159339	22q12.2	ReHo	Left temporal pole, middle temporal gyrus	0.00751012	0.011354	Yes	Winter born	Parental death	Summer born	Scrub-land%	Autumn born	Only child	Education years	Longitude	Grassland%	Latitude
640	rs470155	11q22.2	ReHo	Left temporal pole, superior temporal gyrus	2.52908e-05	9.07444e-05	Yes	Temperature	Altitude	Grassland%	Surface pressure	Scrub-land%	Humidity	Wind speed	Latitude	Water body%	Bare-land%
641	rs5020025	10p15.3	ReHo	Right amygdala	4.06519e-05	0.000128936	Yes	Education years	Scrub-land%	CTQ-physical abuse	PDSI	NDBI	Humidity	Temperature	Altitude	Only child	Surface pressure
642	rs13330129	16q23.1	ReHo	Right amygdala	2.74827e-05	9.55803e-05	Yes	Humidity	Latitude	TD	Precipitation	Temperature	CTQ-emotional neglect	NDBI	NDVI	Fathers age at birth	Urbanicity score
643	rs183583298	17q11.2	ReHo	Right amygdala	0.000171239	0.00042239	Yes	NDBI	Forest%	Urbanicity score	NDVI	PDSI	Education years	Surface pressure	CTQ-sexual abuse	CTQ-physical neglect	Autumn born
644	rs71080530	3p21.31	ReHo	Right angular gyrus	0.0976464	0.105934	No	-
645	rs7174381	15q24.2	ReHo	Right anterior cingulate cortex	0.000264063	0.000622941	Yes	NO2	Forest%	Water body%	PM2.5	CTQ-physical abuse	LUI	Surface pressure	Built-up%	Mothers age at birth	Grassland%
646	rs34440175	1p31.1	ReHo	Right cerebellum crus II	0.0332039	0.040315	Yes	CTQ-physical neglect	Bare-land%	Autumn born	Grassland%	CTQ-sum	Cropland%	PDSI	CTQ-sexual abuse	Urbanicity score	Winter born
647	17:63455335:TA:TAA	17q24.1	ReHo	Right cerebellar dentate nucleus	0.00510332	0.00808025	Yes	Winter born	Spring born	Urbanicity score	CTQ-sexual abuse	NL	Mothers age at birth	NDBI	Only child	Grassland%	NDVI
648	rs9618617	22q11.21	ReHo	Right cerebellar dentate nucleus	0.000414308	0.000898946	Yes	Cropland%	Built-up%	CTQ-sexual abuse	Urbanicity score	CTQ-emotional abuse	CTQ-emotional neglect	Bare-land%	Grassland%	Scrub-land%	PDSI
649	rs2073782	22q12.1	ReHo	Right cerebellar fastigial nucleus	0.110081	0.117609	No	-
650	rs56162950	7p22.2	ReHo	Right cerebellum I-IV	0.00356773	0.0059894	Yes	Education years	NDBI	Only child	Scrub-land%	Autumn born	CTQ-physical neglect	CTQ-sum	Winter born	PM2.5	CTQ-emotional neglect
651	rs2284680	2q31.1	ReHo	Right cerebellar interposed nucleus	0.00316974	0.00540856	Yes	Population count	Mothers age at birth	Fathers age at birth	Built-up%	NDVI	Only child	NL	Cropland%	LUI	CTQ-physical abuse
652	rs217611	19p13.3	ReHo	Right cerebellar interposed nucleus	1.96826e-05	7.65144e-05	Yes	Altitude	Surface pressure	Temperature	Spring born	Population count	CTQ-emotional neglect	NDVI	NL	Urbanicity score	Precipitation
653	rs8096915	18q11.2	ReHo	Right cerebellum IX	0.008858	0.0130276	Yes	Mothers age at birth	Fathers age at birth	NO2	Parental divorce	Education years	Population count	PM2.5	TD	Latitude	Precipitation
654	rs1882833	14q24.3	ReHo	Right cerebellum V	0.000148255	0.000377621	Yes	Cropland%	Population count	Grassland%	PDSI	Bare-land%	Forest%	NO2	NL	Only child	Built-up%
655	rs1267585	16p12.1	ReHo	Right cerebellum V	0.00096424	0.00188819	Yes	Wind speed	Bare-land%	Longitude	PM2.5	Parental divorce	Spring born	PDSI	NL	NDVI	Humidity
656	rs11864622	16q23.1	ReHo	Right cerebellum VIIb	0.00019085	0.000462647	Yes	Surface pressure	Altitude	Temperature	CTQ-emotional abuse	Winter born	NDBI	PM2.5	Bare-land%	Humidity	Population count
657	rs6578826	11p15.4	ReHo	Right cerebellum VIIIa	0.000350763	0.000792882	Yes	Longitude	Summer born	Altitude	CTQ-physical abuse	CTQ-emotional abuse	Surface pressure	Bare-land%	Autumn born	Only child	TD
658	rs1865944	2q37.2	ReHo	Right Heschl gyrus	0.16737	0.171768	No	-
659	rs74579366	7q21.11	ReHo	Right Heschl gyrus	0.0491182	0.056793	No	-
660	rs12627001	21q22.11	ReHo	Right Heschl gyrus	0.00777699	0.0116882	Yes	CTQ-emotional abuse	Winter born	Wind speed	Water body%	Spring born	PM2.5	Urbanicity score	Autumn born	NDVI	TD
661	rs139776745	6p12.1	ReHo	Right hippocampus	0.00688474	0.0104989	Yes	Only child	Urbanicity score	Grassland%	NDBI	CTQ-physical neglect	Autumn born	CTQ-sum	LUI	PDSI	Fathers age at birth
662	rs1355931	6q12	ReHo	Right inferior frontal gyrus, orbital	2.06233e-05	7.91355e-05	Yes	NL	Population count	Urbanicity score	CTQ-physical abuse	CTQ-physical neglect	NDVI	NO2	CTQ-emotional neglect	Cropland%	Summer born
663	rs73106216	20q13.12	ReHo	Right inferior parietal lobule, but supramarginal and angular gyri	0.0239059	0.0310084	Yes	Fathers age at birth	Bare-land%	Mothers age at birth	Population count	NL	Altitude	Urbanicity score	Surface pressure	Forest%	Precipitation
664	rs17511493	1q41	ReHo	Right lingual gyrus	0.00493664	0.00790537	Yes	Autumn born	Summer born	Winter born	CTQ-physical neglect	Forest%	NDBI	Altitude	TD	LUI	CTQ-sum
665	rs17042225	3p26.1	ReHo	Right lingual gyrus	0.00650146	0.00997931	Yes	CTQ-emotional neglect	CTQ-sum	PM2.5	Bare-land%	Urbanicity score	Fathers age at birth	PDSI	Winter born	Cropland%	Forest%
666	rs56284881	1q23.1	ReHo	Right mid-cingulate cortex	3.97314e-07	7.97403e-06	Yes	NL	PDSI	Urbanicity score	LUI	Built-up%	NDBI	Education years	Cropland%	Wind speed	CTQ-emotional abuse
667	7:12432581:AT:TT	7p21.3	ReHo	Right middle frontal gyrus, dorsolateral	1.10351e-06	1.15214e-05	Yes	Urbanicity score	Cropland%	Grassland%	Population count	NL	NDVI	Built-up%	CTQ-physical neglect	CTQ-emotional neglect	Longitude
668	rs2950252	1p32.3	ReHo	Right middle frontal gyrus, orbital	0.00066039	0.00137353	Yes	NDBI	Wind speed	Only child	Parental death	Water body%	CTQ-sexual abuse	Humidity	Altitude	Spring born	Precipitation
669	rs859097	1p21.3	ReHo	Right middle frontal gyrus, orbital	0.000169541	0.000419674	Yes	PM2.5	Wind speed	Education years	Grassland%	Altitude	LUI	Population count	Surface pressure	Spring born	Built-up%
670	rs138215758	6p22.1	ReHo	Right middle occipital gyrus	1.06223e-06	1.15214e-05	Yes	Humidity	Latitude	Temperature	TD	Mothers age at birth	NDBI	Precipitation	Parental death	Autumn born	Winter born
671	rs17127449	8p22	ReHo	Right middle temporal gyrus	0.0189893	0.0253793	Yes	CTQ-emotional neglect	CTQ-sum	Bare-land%	Scrub-land%	Winter born	CTQ-physical neglect	Population count	Precipitation	Autumn born	LUI
672	rs35497168	20p13	ReHo	Right middle temporal gyrus	0.0188734	0.0252724	Yes	CTQ-emotional neglect	CTQ-physical abuse	Population count	CTQ-sum	Mothers age at birth	Forest%	NDVI	Bare-land%	Parental death	Latitude
673	rs35821839	1q25.3	ReHo	Right pallidum	0.00173539	0.00314428	Yes	PDSI	LUI	Spring born	Built-up%	PM2.5	CTQ-emotional abuse	NDBI	Cropland%	NO2	Scrub-land%
674	rs2410053	21q22.2	ReHo	Right pallidum	0.0905337	0.098828	No	-
675	rs7747277	6q23.3	ReHo	Right paracentral lobule	0.00231177	0.00403269	Yes	PDSI	Scrub-land%	PM2.5	NDBI	Urbanicity score	NDVI	Built-up%	Humidity	CTQ-emotional neglect	NO2
676	rs61023405	9q22.31	ReHo	Right paracentral lobule	3.33934e-07	7.26433e-06	Yes	Latitude	TD	Precipitation	Humidity	Education years	Wind speed	LUI	Temperature	Forest%	Built-up%
677	rs141584301:137893419:T:TA	2q22.1	ReHo	Right parahippocampal gyrus	6.26064e-05	0.000183366	Yes	PDSI	LUI	Forest%	Built-up%	NL	Bare-land%	Grassland%	NDBI	Urbanicity score	Parental divorce
678	rs75741999	3q22.1	ReHo	Right parahippocampal gyrus	5.97618e-06	3.25887e-05	Yes	Wind speed	Altitude	Longitude	Surface pressure	Grassland%	NDBI	Education years	Bare-land%	LUI	Scrub-land%
679	rs13340385	5q11.1	ReHo	Right parahippocampal gyrus	0.024338	0.0314514	Yes	Summer born	Autumn born	Education years	Urbanicity score	CTQ-emotional neglect	Parental divorce	PDSI	NDBI	NDVI	Fathers age at birth
680	rs7781359	7p11.2	ReHo	Right parahippocampal gyrus	0.39989	0.401604	No	-
681	rs41125	5q23.2	ReHo	Right postcentral gyrus	0.214123	0.217213	No	-
682	rs9367403	6p12.3	ReHo	Right postcentral gyrus	5.40888e-06	2.99467e-05	Yes	LUI	Built-up%	Longitude	Cropland%	NL	Urbanicity score	Precipitation	Population count	CTQ-physical abuse	Education years
683	rs74313908	8q21.11	ReHo	Right postcentral gyrus	0.0113261	0.0162827	Yes	Only child	Autumn born	Parental divorce	NDVI	CTQ-sexual abuse	Precipitation	Wind speed	Temperature	Urbanicity score	Summer born
684	rs4147802	1p22.1	ReHo	Right posterior cingulate cortex	1.79913e-07	5.624e-06	Yes	CTQ-physical abuse	Humidity	Autumn born	Bare-land%	Precipitation	Water body%	Latitude	Spring born	NDBI	TD
685	rs111442378	5q13.2	ReHo	Right posterior cingulate cortex	0.0092223	0.0134787	Yes	CTQ-physical neglect	CTQ-sum	Wind speed	CTQ-emotional neglect	Parental divorce	NO2	Winter born	PM2.5	Cropland%	CTQ-physical abuse
686	rs76670309	12q24.31	ReHo	Right posterior cingulate cortex	0.00997648	0.0144906	Yes	Fathers age at birth	Mothers age at birth	Forest%	Spring born	CTQ-physical abuse	Grassland%	Population count	Winter born	Education years	Urbanicity score
687	rs276481	6q23.3	ReHo	Right precental gyrus	1.15455e-06	1.15214e-05	Yes	TD	Latitude	Temperature	Parental divorce	Humidity	Forest%	Precipitation	CTQ-sum	Winter born	LUI
688	rs34751411	15q26.1	ReHo	Right precuneus	6.38567e-05	0.000186397	Yes	Population count	Parental divorce	LUI	CTQ-physical abuse	Built-up%	Urbanicity score	Winter born	Cropland%	Bare-land%	CTQ-emotional abuse
689	rs17164187	5p15.2	ReHo	Right putamen	0.148501	0.15375	No	-
690	rs2256364	6q14.1	ReHo	Right putamen	2.90595e-06	2.00562e-05	Yes	NL	Parental divorce	Cropland%	NDVI	Urbanicity score	Mothers age at birth	Built-up%	Longitude	Temperature	Fathers age at birth
691	rs34638120:175526196:C:CA	4q34.1	ReHo	Right Rolandic operculum	0.0788097	0.0872492	No	-
692	rs28359584	1q42.2	ReHo	Right superior frontal gyrus, dorsolateral	2.74701e-05	9.55803e-05	Yes	Precipitation	Spring born	NDBI	Humidity	Winter born	Population count	CTQ-emotional abuse	Forest%	Parental death	PM2.5
693	rs34276892	4p16.1	ReHo	Right superior frontal gyrus, medial orbital	0.000126814	0.000331414	Yes	Population count	Spring born	NL	Fathers age at birth	Mothers age at birth	Built-up%	LUI	Autumn born	Bare-land%	Scrub-land%
694	rs10228012	7p21.3	ReHo	Right superior frontal gyrus, medial orbital	2.31162e-07	5.82486e-06	Yes	PDSI	Bare-land%	CTQ-sexual abuse	Education years	Humidity	Precipitation	Altitude	Latitude	Temperature	TD
695	rs74050170	14q21.3	ReHo	Right superior frontal gyrus, medial orbital	2.04701e-07	5.624e-06	Yes	Forest%	LUI	Urbanicity score	Grassland%	NO2	Built-up%	NL	Wind speed	Spring born	Water body%
696	rs1922046	7q21.11	ReHo	Right superior frontal gyrus, orbital	6.6357e-06	3.43229e-05	Yes	NL	Cropland%	Parental death	Built-up%	Population count	Urbanicity score	LUI	Spring born	Only child	Education years
697	rs112687750	9q34.11	ReHo	Right superior frontal gyrus, orbital	3.28388e-06	2.13504e-05	Yes	NL	Urbanicity score	Wind speed	CTQ-emotional neglect	NDVI	Winter born	Population count	Summer born	CTQ-sexual abuse	Education years
698	rs35744971:69659533:CT:C	1p31.2	ReHo	Right superior parietal lobule	1.50739e-05	6.24429e-05	Yes	PM2.5	Autumn born	Spring born	Urbanicity score	Surface pressure	NO2	CTQ-sexual abuse	TD	Latitude	Altitude
699	rs114616034	5q31.1	ReHo	Right superior temporal gyrus	0.0265848	0.0339802	Yes	Mothers age at birth	Fathers age at birth	Parental divorce	CTQ-emotional abuse	Bare-land%	CTQ-physical abuse	CTQ-sexual abuse	Urbanicity score	Precipitation	Autumn born
700	rs1110115	8q22.3	ReHo	Right supplementary motor area	0.0347663	0.0419943	Yes	Only child	CTQ-physical abuse	Education years	CTQ-emotional neglect	PDSI	TD	Temperature	Wind speed	Fathers age at birth	Forest%
701	rs55845575	15q21.2	ReHo	Right supramarginal gyrus	2.22312e-06	1.67813e-05	Yes	Latitude	NDBI	Autumn born	Precipitation	TD	PDSI	Winter born	Humidity	Grassland%	Urbanicity score
702	rs62410660	6q13	ReHo	Right temporal pole, middle temporal gyrus	0.0153811	0.0210779	Yes	CTQ-physical neglect	CTQ-sum	Parental death	CTQ-emotional neglect	Bare-land%	CTQ-emotional abuse	Mothers age at birth	Spring born	NDBI	Autumn born
703	rs2291628	5q23.3	ReHo	Right temporal pole, superior temporal gyrus	1.57969e-05	6.45779e-05	Yes	NL	Cropland%	NO2	Built-up%	Mothers age at birth	LUI	CTQ-emotional abuse	PDSI	NDVI	Only child
Abbreviations: aDMN, anterior default-mode network; Amp, amplitude; AN, auditory network; aSMN, anterior sensorimotor network; BF, Bayes factor; BH-FDR, Benjamini-Hochberg false discovery rate; CBN, cerebellar network; CT, cortical thickness; CTQ, childhood trauma questionnaire; dATN, dorsal attentional network; dSMN, dorsal sensorimotor network; dVN, dorsal visual network; FA, fractional anisotr…

## Sheet: TableS7
Table S7. Verified independent G × E interactions and LD-independent loci for brain IDPs.
LD-independent variant-IDP pairs verified by multivariate analyses	G × E interactions identified by univariate analyses						BF ranking verification		Unique variant	LD-independent variant	LD-independent loci
	No.	Genetic variant		Brain IDP		Exposure	BF rank	Verified			No.	Lead variant	Start	End
		Variant	Band	Metric	Brain structure/network/connectivity
1	1	rs442112	1p36.21	Amp	rFPN	CTQ-emotional abuse	1	Yes	1	1	1	Yes	13432427	14432427
2	2	rs628265	1p36.12	GMV	Left hippocampus	LUI	1	Yes	2	2	2	Yes	20518485	21518485
3	3	rs2015023	1p35.3	FC	dATN-lFPN	CTQ-physical neglect	1	Yes	3	3	3	Yes	28956085	29956085
4	4	rs76684729	1p35.2	ReHo	Left cerebellar interposed nucleus	Mothers age at birth	1	Yes	4	4	4	Yes	31450887	32450887
5	5	rs10908347	1p34.3	GMV	Left middle frontal gyrus, dorsolateral	PM2.5	1	Yes	5	5	5	Yes	37367050	38367050
6	6	rs35364040	1p32.3	ReHo	Left superior frontal gyrus, dorsolateral	Winter born	1	Yes	6	6	6	Yes	53548719	56022141
7	7	rs2950252	1p32.3	ReHo	Right middle frontal gyrus, orbital	NDBI	1	Yes	7	7		No
8	8	rs479910	1p32.3	SA	Right postcentral gyrus	Altitude	1	Yes	8	8		No
9	9	rs200425752	1p31.3	SA	Left inferior parietal cortex	Population count	1	Yes	9	9	7	Yes	65757624	66757624
10	10	rs7537500	1p31.3	SA	Right entorhinal cortex	NDVI	4	No	-
11	11	rs35744971:69659533:CT:C	1p31.2	ReHo	Right superior parietal lobule	PM2.5	1	Yes	10	10	8	Yes	69159533	70159533
12	12	rs11370565:72559012:C:CA	1p31.1	GMV	Left Heschl gyrus	Urbanicity score	1	Yes	11	11	9	Yes	72059012	73059012
13	13	rs34440175	1p31.1	ReHo	Right cerebellum crus II	CTQ-physical neglect	1	Yes	12	12	10	Yes	84346260	85346260
14	14	rs76763222	1p22.3	FC	AN-dATN2	Mothers age at birth	1	Yes	13	13	11	Yes	87650110	88650110
15	15	rs199809511:88183359:C:CT	1p22.3	ReHo	Left cerebellar interposed nucleus	Humidity	2	No	-
16	16	rs4147802	1p22.1	ReHo	Right posterior cingulate cortex	Humidity	2	No	-
17	17	rs859097	1p21.3	ReHo	Right middle frontal gyrus, orbital	PM2.5	1	Yes	14	14	12	Yes	94831359	95831359
18	18	rs74102290	1p21.2	FC	SCN-dVN	NDBI	1	Yes	15	15	13	Yes	99929917	100929917
19	19	rs954212	1q21.3	SA	Left rostral middle frontal gyrus	Altitude	1	Yes	16	16	14	Yes	154159342	155159342
20	20	rs2364400	1q22	SA	Left entorhinal cortex	Altitude	1	Yes	17	17	15	Yes	155497173	156497173
21	21	1_157115443_G_GATAT	1q23.1	SA	Right caudal middle frontal gyrus	Urbanicity score	1	Yes	18	18	16	Yes	156615443	158381253
22	22	rs56284881	1q23.1	ReHo	Right mid-cingulate cortex	NL	1	Yes	19	19		No
23	23	rs67807476	1q23.3	CT	Left lateral occipital cortex	Grassland%	1	Yes	20	20	17	Yes	163004359	164004359
24	24	rs1229430	1q24.2	SA	Right caudal anterior cingulate cortex	NDVI	3	No	-
25	25	rs35821839	1q25.3	ReHo	Right pallidum	PDSI	1	Yes	21	21	18	Yes	181097203	182097203
26	26	rs12760232	1q31.1	CT	Left caudal middle frontal gyrus	Temperature	4	No	-
27	27	rs66949733	1q31.1	FC	aSMN-dATN2	CTQ-emotional neglect	1	Yes	22	22	19	Yes	188067953	189067953
28	28	rs151256311	1q31.1	GMV	Cerebellar vermis crus II	NL	1	Yes	23	23	20	Yes	190096980	191096980
29	29	rs10921802	1q31.3	FA	Left sagittal stratum	Longitude	1	Yes	24	24	21	Yes	194615601	195615601
30	30	rs16847613	1q32.1	GMV	Right superior frontal gyrus, medial orbital	Winter born	1	Yes	25	25	22	Yes	200533720	201533720
31	31	rs35288975:202816150:CT:C	1q32.1	GMV	Total intracranial volume	Precipitation	2	No	-
32	32	rs1204707	1q32.2	GMV	Right superior frontal gyrus, orbital	Surface pressure	5	No	-
33	33	rs2209194	1q32.2	FC	SAN-dATN2	Built-up%	1	Yes	26	26	23	Yes	208647075	209647075
34	34	rs11436749	1q41	GMV	Left precental gyrus	NO2	1	Yes	27	27	24	Yes	214105536	215149103
35	35	rs74382603	1q41	GMV	Right supplementary motor area	NO2	1	Yes	28			No
36	36	rs11572541	1q41	FA	Right medial lemniscus	Urbanicity score	1	Yes	29	28	25	Yes	216193171	217548937
37	37	rs3068330	1q41	SA	Left superior parietal cortex	Autumn born	1	Yes	30	29		No
38	38	rs138400337	1q41	GMV	Right cerebellum crus II	Longitude	1	Yes	31	30	26	Yes	218070643	219723637
39	39	rs17511493	1q41	ReHo	Right lingual gyrus	Autumn born	1	Yes	32	31		No
40	40	rs871108	1q41	FA	Fornix	Cropland%	1	Yes	33	32		No
41	41	rs61823531	1q41	GMV	Right superior frontal gyrus, dorsolateral	NL	2	No	-
42	42	rs9442037	1q41	GMV	Right middle frontal gyrus, orbital	Urbanicity score	1	Yes	34	33	27	Yes	222026469	223026469
43	43	rs28359584	1q42.2	ReHo	Right superior frontal gyrus, dorsolateral	Precipitation	1	Yes	35	34	28	Yes	230383569	231528032
44	44	rs6704527	1q42.2	GMV	Right cerebellum VIIIa	Only child	1	Yes	36	35		No
45	45	rs936413	1q42.2	GMV	Right gyrus rectus	Autumn born	1	Yes	37	36	29	Yes	233703155	234703155
46	46	rs505783	1q43	GMV	Right cerebellar crus I	NL	1	Yes	38	37	30	Yes	239429434	240429434
47	47	rs505783	1q43	GMV	Left cerebellum crus I	NL	2	No	-
48	48	rs10803024	1q43	FC	SCN-dATN	Surface pressure	1	Yes	39	38	31	Yes	241881009	242881009
49	49	rs28657383	1q44	CT	Right lateral orbitofrontal cortex	Autumn born	1	Yes	40	39	32	Yes	248013191	249013191
50	50	rs6714670	2p25.3	SA	Left rostral middle frontal gyrus	Surface pressure	2	No	-
51	51	rs2115583	2p25.2	GMV	Right middle frontal gyrus, orbital	Autumn born	1	Yes	41	40	33	Yes	5492015	6492015
52	52	rs1849602	2p24.1	FC	rFPN-dVN	Summer born	1	Yes	42	41	34	Yes	19774114	20774114
53	53	rs10189264	2p22.2	FC	pDMN-dVN	Urbanicity score	1	Yes	43	42	35	Yes	36461526	37461526
54	54	rs736353	2p21	CT	Left superior temporal gyrus	NL	2	No	-
55	55	rs35850665	2p21	SA	Right postcentral gyrus	NDVI	1	Yes	44	43	36	Yes	45591630	46591630
56	56	rs74531854	2p21	FC	aDMN-dVN	Latitude	3	No	-
57	57	rs4311100	2p16.3	CT	Left isthmus cingulate cortex	Humidity	1	Yes	45	44	37	Yes	48581760	49581760
58	58	rs28667364	2p16.1	GMV	Right Heschl gyrus	Winter born	1	Yes	46	45	38	Yes	55167476	56167476
59	59	rs35008114:68154570:CG:C	2p14	FC	pSMN-dVN	Fathers age at birth	1	Yes	47	46	39	Yes	66774163	68654570
60	60	rs55772292	2p14	SA	Left total SA	Surface pressure	1	Yes	48	47		No
61	61	rs67241584:100945984:T:TA	2q11.2	CT	Right precuneus	Water body%	1	Yes	49	48	40	Yes	100445984	101445984
62	62	rs11693134	2q12.2	FC	SCN-dVN	NL	1	Yes	50	49	41	Yes	106974755	107974755
63	63	rs12616852	2q14.2	FC	pVN-pSMN	Forest%	1	Yes	51	50	42	Yes	118569878	119569878
64	64	rs332662	2q14.2	FC	CBN-lFPN	Built-up%	2	No	-
65	65	rs57802235	2q14.2	ReHo	Left putamen	Altitude	1	Yes	52	51	43	Yes	120609444	121609444
66	66	rs62167019	2q14.2	FC	lVN-pSMN	NO2	2	No	-
67	67	rs140067962	2q14.3	Amp	SCN	CTQ-sum	2	No	-
68	68	rs141584301:137893419:T:TA	2q22.1	ReHo	Right parahippocampal gyrus	LUI	2	No	-
69	69	rs501737	2q22.1	FC	AN-SAN	Built-up%	2	No	-
70	70	rs1997078	2q22.1	FA	Left superior longitudinal fasciculus	CTQ-physical neglect	1	Yes	53	52	44	Yes	141236089	142236089
71	71	rs35013571	2q22.3	ReHo	Cerebellar vermis VIIIa	CTQ-emotional neglect	1	Yes	54	53	45	Yes	145400885	146400885
72	72	rs11684146	2q22.3	SA	Right cuneus	Surface pressure	3	No	-
73	73	rs34120086	2q22.3	CT	Left precentral gyrus	CTQ-sum	2	No	-
74	74	rs2432944	2q23.3	FC	pVN-pDMN	NDVI	1	Yes	55	54	46	Yes	151806035	152806035
75	75	rs1435030	2q23.3	FC	vATN-pDMN	PDSI	1	Yes	56	55	47	Yes	153458420	154458420
76	76	rs67069889	2q24.1	FC	pDMN2-dATN2	Water body%	1	Yes	57	56	48	Yes	156088502	157088502
77	77	rs10221662	2q24.2	FA	Left sagittal stratum	Cropland%	2	No	-
78	78	rs12620273	2q24.3	CT	Left pars triangularis of inferior frontal gyrus	Altitude	1	Yes	58	57	49	Yes	167917524	169143812
79	79	rs201030268	2q24.3	GMV	Right gyrus rectus	Spring born	1	Yes	59	58		No
80	80	rs2284680	2q31.1	ReHo	Right cerebellar interposed nucleus	Population count	1	Yes	60	59	50	Yes	169500748	170500748
81	81	rs10188880	2q31.1	FC	dATN-dVN	Latitude	4	No	-
82	82	rs80283812	2q31.1	FC	SCN-lVN	Built-up%	2	No	-
83	83	rs77194020	2q31.2	SA	Right medial orbitofrontal cortex	Population count	1	Yes	61	60	51	Yes	178249953	179249953
84	84	rs79198669	2q31.2	CT	Left rostral anterior cingulate cortex	Grassland%	1	Yes	62	61	52	Yes	179709857	180709857
85	85	rs13034939	2q32.1	FA	Left sagittal stratum	CTQ-sexual abuse	1	Yes	63	62	53	Yes	188011096	189011096
86	86	rs111324119	2q33.3	CT	Right caudal middle frontal gyrus	CTQ-emotional neglect	1	Yes	64	63	54	Yes	205257004	206257004
87	87	rs2359164	2q33.3	GMV	Left middle temporal gyrus	Fathers age at birth	1	Yes	65	64	55	Yes	206596438	208441850
88	88	rs1263599	2q33.3	FC	lVN-pDMN	Wind speed	1	Yes	66	65		No
89	89	rs77940389	2q36.1	FC	aSMN-vATN	Humidity	1	Yes	67	66	56	Yes	224035462	225035462
90	90	rs7584451	2q37.3	FC	dATN-lFPN	NL	1	Yes	68	67	57	Yes	237402511	238402511
91	91	rs13392396	2q37.3	FC	aSMN-dVN	Autumn born	1	Yes	69	68	58	Yes	238818016	239818016
92	92	rs11892679	2q37.3	CT	Right pars orbitalis of inferior frontal gyrus	Built-up%	2	No	-
93	93	rs76051815	2q37.3	SA	Right isthmus cingulate cortex	Water body%	1	Yes	70	69	59	Yes	241035027	242035027
94	94	rs62229296	3p26.3	CT	Right pars orbitalis of inferior frontal gyrus	NDVI	1	Yes	71	70	60	Yes	544984	1544984
95	95	rs11719615	3p26.2	SA	Left posterior cingulate cortex	Autumn born	1	Yes	72	71	61	Yes	2345843	3437358
96	96	rs2728089	3p26.2	FA	Right cerebral peduncle	TD	1	Yes	73	72		No
97	97	rs17042225	3p26.1	ReHo	Right lingual gyrus	CTQ-emotional neglect	1	Yes	74	73	62	Yes	4853695	5853695
98	98	rs34231933	3p26.1	SA	Left middle temporal gyrus	Urbanicity score	1	Yes	75	74	63	Yes	6811131	7811131
99	99	rs5846793:13005799:TACAC:T	3p25.2	CT	Left lingual gyrus	Humidity	3	No	-
100	100	rs9820368	3p25.1	FC	pDMN-rFPN	CTQ-sum	3	No	-
101	101	rs9821849	3p24.2	GMV	Left superior frontal gyrus, medial orbital	Longitude	1	Yes	76	75	64	Yes	24457204	25562783
102	102	rs9821849	3p24.2	GMV	Left gyrus rectus	Longitude	1	Yes				No
103	103	rs5015065	3p24.2	FC	SAN-pDMN	CTQ-emotional neglect	1	Yes	77	76		No
104	104	rs9826564	3p22.3	GMV	Right pallidum	Wind speed	1	Yes	78	77	65	Yes	33429604	34429604
105	105	rs138140744	3p22.1	GMV	Cerebellum vermis crus I	Mothers age at birth	1	Yes	79	78	66	Yes	42705461	43705461
106	106	rs35194024	3p14.3	FC	pSMN-pDMN	Urbanicity score	1	Yes	80	79	67	Yes	54727554	55727554
107	107	rs56084636	3p14.3	FC	AN-aDMN	CTQ-sum	2	No	-
108	108	rs1390766	3p14.2	CT	Left entorhinal cortex	LUI	2	No	-
109	109	rs9818342	3p14.2	FC	pVN-dATN2	Longitude	1	Yes	81	80	68	Yes	59972087	60972087
110	110	rs9825055	3p14.1	FC	AN-lFPN	NDVI	1	Yes	82	81	69	Yes	66255145	67255145
111	111	rs7431828	3p13	GMV	Right middle temporal gyrus	Fathers age at birth	1	Yes	83	82	70	Yes	71853415	72853415
112	112	rs4438682	3p12.3	GMV	Left parahippocampal gyrus	Surface pressure	1	Yes	84	83	71	Yes	74831002	75831002
113	113	rs2372813	3p12.2	GMV	Right superior parietal lobule	Mothers age at birth	1	Yes	85	84	72	Yes	80927963	81927963
114	114	rs9855786	3p12.1	FC	SCN-vATN	NL	2	No	-
115	115	rs60466682:85337934:GC:G	3p12.1	FC	AN-dATN2	CTQ-emotional abuse	1	Yes	86	85	73	Yes	84837934	85837934
116	116	rs4855919	3q13.31	CT	Right mean CT	CTQ-sexual abuse	1	Yes	87	86	74	Yes	116289451	117289451
117	117	rs57646192:120527589:AT:A	3q13.33	GMV	Left angular gyrus	NDVI	1	Yes	88	87	75	Yes	120027589	121027589
118	118	rs35585162:122997816:CA:C	3q21.1	GMV	Right cerebellar fastigial nucleus	NDBI	1	Yes	89	88	76	Yes	122497816	123497816
119	119	rs7615511	3q21.3	GMV	Right inferior parietal lobule, but supramarginal and angular gyri	Precipitation	1	Yes	90	89	77	Yes	125631454	126631454
120	120	rs75741999	3q22.1	ReHo	Right parahippocampal gyrus	Surface pressure	2	No	-
121	121	rs58310750	3q26.33	SA	Right posterior cingulate cortex	Only child	1	Yes	91	90	78	Yes	179028043	180711163
122	122	rs74938422	3q26.33	ReHo	Left inferior frontal gyrus, triangular	PM2.5	1	Yes	92	91		No
123	123	rs2378514	3q28	GMV	Right cerebellar dentate nucleus	CTQ-sum	2	No	-
124	124	rs1972456	3q29	FC	dSMN-aDMN	Humidity	2	No	-
125	125	rs61790220	4p16.3	CT	Left medial orbitofrontal cortex	CTQ-emotional abuse	1	Yes	93	92	79	Yes	2097377	3097377
126	126	rs1046325	4p16.1	CT	Right pars orbitalis of inferior frontal gyrus	Surface pressure	1	Yes	94	93	80	Yes	5221313	6804469
127	127	rs4539985	4p16.2	FC	dSMN-dVN	Mothers age at birth	1	Yes	95	94		No
128	128	rs1517523	4p16.1	GMV	Right temporal pole, middle temporal gyrus	Summer born	1	Yes	96	95	81	Yes	7257563	8616432
129	129	rs34276892	4p16.1	ReHo	Right superior frontal gyrus, medial orbital	Population count	1	Yes	97	96		No
130	130	rs200193904	4p16.1	FC	SAN-pSMN	Wind speed	1	Yes	98	97	82	Yes	10742174	11742174
131	131	rs12108343	4p15.2	CT	Right inferior parietal cortex	NDVI	5	No	-
132	132	rs12648436	4p15.1	FC	aSMN-SAN	Autumn born	1	Yes	99	98	83	Yes	28796132	29796132
133	133	rs71884930	4p15.1	GMV	Left pallidum	Population count	1	Yes	100	99	84	Yes	29973533	30973533
134	134	rs35421492	4p15.1	CT	Left isthmus cingulate cortex	Forest%	1	Yes	101	100	85	Yes	32183876	33183876
135	135	rs4859373	4p15.1	GMV	Right inferior temporal gyrus	Summer born	1	Yes	102	101	86	Yes	35275836	36275836
136	136	rs28586898	4p14	GMV	Right middle frontal gyrus, dorsolateral	TD	1	Yes	103	102	87	Yes	39936969	41743025
137	137	rs13132301	4p13	Amp	dVN	Humidity	1	Yes	104	103		No
138	138	rs12500042	4p13	CT	Right superior frontal gyrus	Surface pressure	1	Yes	105	104	88	Yes	43203471	44203471
139	139	rs11728248	4p12	GMV	Left inferior frontal gyrus, opercular	Winter born	1	Yes	106	105	89	Yes	47006961	48006961
140	140	rs35746400	4q12	ReHo	Left middle occipital gyrus	PDSI	1	Yes	107	106	90	Yes	55056235	56056235
141	141	rs1378572	4q13.1	FC	aSMN-dATN	CTQ-physical neglect	1	Yes	108	107	91	Yes	60704090	61704090
142	142	rs4422463	4q13.1	ReHo	Left amygdala	Spring born	1	Yes	109	108	92	Yes	65423573	66952604
143	143	rs4458506	4q13.1	ReHo	Left precental gyrus	NDVI	1	Yes	110	109		No
144	144	rs34031274:66454964:G:GT	4q13.1	ReHo	Left postcentral gyrus	NDVI	2	No	-
145	145	rs2030467	4q13.3	GMV	Right paracentral lobule	Mothers age at birth	1	Yes	111	110	93	Yes	70450074	71450074
146	146	rs13109830	4q21.22	GMV	Left fusiform gyrus	Altitude	2	No	-
147	147	rs11097483	4q22.3	FC	CBN-lVN	CTQ-physical neglect	1	Yes	112	111	94	Yes	96171236	97171236
148	148	rs4834266	4q25	GMV	Cerebellar vermis IX	NL	1	Yes	113	112	95	Yes	112778172	113778172
149	149	rs57154176	4q26	FA	Right posterior limb of internal capsule	NO2	1	Yes	114	113	96	Yes	119317733	120317733
150	150	rs77392058	4q31.3	ReHo	Left precuneus	Autumn born	1	Yes	115	114	97	Yes	152472500	153472500
151	151	rs145996628	4q32.1	GMV	Left cerebellum VIIb	Temperature	2	No	-
152	152	rs140113466	4q32.1	GMV	Left olfactory cortex	Wind speed	1	Yes	116	115	98	Yes	161060629	162060629
153	153	rs17475275	4q32.3	Amp	SCN	NL	1	Yes	117	116	99	Yes	164476680	165476680
154	154	rs140135389	4q32.3	FC	dSMN-dVN	Cropland%	1	Yes	118	117	100	Yes	166097028	167097028
155	155	rs17054449	4q32.3	CT	Left lateral orbitofrontal cortex	TD	1	Yes	119	118	101	Yes	169080501	170080501
156	156	rs2248964	4q34.3	ReHo	Left inferior temporal gyrus	Autumn born	1	Yes	120	119	102	Yes	179871022	180871022
157	157	rs72996618	4q35.1	FA	Right uncinate fasciculus	PDSI	1	Yes	121	120	103	Yes	183961891	184961891
158	158	rs35050974	5p15.33	ReHo	Cerebellar vermis X	Only child	1	Yes	122	121	104	Yes	2725184	3725184
159	159	rs27692	5p15.31	GMV	Right lingual gyrus	NDVI	1	Yes	123	122	105	Yes	6586387	7964075
160	160	rs200888130:7463731:TAA:T	5p15.31	GMV	Left lingual gyrus	NDVI	1	Yes	124			No
161	161	rs6875220	5p15.31	FC	vATN-dSMN	Cropland%	1	Yes	125	123		No
162	162	rs1806109	5p15.31	FC	pDMN2-lFPN	NL	1	Yes	126	124	106	Yes	8224488	9700725
163	163	rs156475	5p15.31	ReHo	Left inferior frontal gyrus, opercular	Water body%	1	Yes	127	125		No
164	164	rs852603	5p15.2	FA	Right medial lemniscus	Summer born	1	Yes	128	126	107	Yes	10398927	11398927
165	165	rs34207083:18683630:GA:G	5p14.3	GMV	Right cerebellum VIIIa	Autumn born	1	Yes	129	127	108	Yes	18183630	19183630
166	166	rs16898772	5p13.3	FC	SCN-pSMN	LUI	1	Yes	130	128	109	Yes	28679164	29679164
167	167	rs58816839	5p13.2	ReHo	Left middle temporal gyrus	Precipitation	2	No	-
168	168	5_38349875_GCACACACACA_G	5p13.2	SA	Left lingual gyrus	LUI	1	Yes	131	129	110	Yes	37849875	38849875
169	169	rs146995798	5p11	SA	Right fusiform gyrus	LUI	1	Yes	132	130	111	Yes	45703756	46703756
170	170	rs13340385	5q11.1	ReHo	Right parahippocampal gyrus	Summer born	1	Yes	133	131	112	Yes	49818847	50818847
171	171	rs832402	5q11.2	Amp	dSMN	NO2	1	Yes	134	132	113	Yes	55765168	56765168
172	172	rs79248768	5q11.2	FC	pVN-aDMN	Urbanicity score	1	Yes	135	133	114	Yes	56890589	57890589
173	173	rs111442378	5q13.2	ReHo	Right posterior cingulate cortex	CTQ-physical neglect	1	Yes	136	134	115	Yes	70827099	71827099
174	174	rs2124888	5q14.1	FC	aSMN-pSMN	NDBI	1	Yes	137	135	116	Yes	80016195	81016195
175	175	rs35608121	5q14.2	FC	lFPN-dVN	NDVI	3	No	-
176	176	rs28670351	5q14.3	GMV	Right lingual gyrus	Latitude	2	No	-
177	177	rs62363118	5q14.3	CT	Left rostral anterior cingulate cortex	Temperature	1	Yes	138	136	117	Yes	84546197	85546197
178	178	rs2010355	5q14.3	FA	Right superior fronto-occipital fasciculus	Summer born	1	Yes	139	137	118	Yes	89849562	90849562
179	179	rs7737964	5q15	CT	Left mean CT	Cropland%	1	Yes	140	138	119	Yes	92794095	93794095
180	180	rs247524	5q22.1	FA	Right uncinate fasciculus	Only child	1	Yes	141	139	120	Yes	110377352	111377352
181	181	rs35301381	5q23.1	FA	Left sagittal stratum	NDVI	1	Yes	142	140	121	Yes	116045376	117045376
182	182	rs162165	5q23.2	ReHo	Left putamen	Water body%	1	Yes	143	141	122	Yes	124820066	125820066
183	183	rs2291628	5q23.3	ReHo	Right temporal pole, superior temporal gyrus	NL	1	Yes	144	142	123	Yes	127109633	128109633
184	184	rs12153472	5q23.3	CT	Left insula	CTQ-physical neglect	1	Yes	145	143	124	Yes	129166271	130166271
185	185	5:131668423:G:GCACA	5q31.1	ReHo	Cerebellar vermis VIIb	CTQ-sexual abuse	1	Yes	146	144	125	Yes	131168423	132168423
186	186	rs114616034	5q31.1	ReHo	Right superior temporal gyrus	Mothers age at birth	1	Yes	147	145	126	Yes	134258442	135258442
187	187	rs1842226	5q33.2	FC	AN-lVN	Built-up%	1	Yes	148	146	127	Yes	153380260	154380260
188	188	rs2288502	5q33.3	ReHo	Left putamen	LUI	3	No	-
189	189	rs143134432:159541775:TAA:T	5q33.3	ReHo	Left cerebellar interposed nucleus	Forest%	1	Yes	149	147	128	Yes	159041775	160041775
190	190	rs6556654	5q34	SA	Left pars triangularis of inferior frontal gyrus	Spring born	1	Yes	150	148	129	Yes	162048342	163048342
191	191	rs10078673	5q34	GMV	Left cerebellar fastigial nucleus	LUI	3	No	-
192	192	rs864788	5q34	FA	Right posterior corona radiata	Urbanicity score	1	Yes	151	149	130	Yes	166877835	167877835
193	193	rs1875976	5q34	ReHo	Left inferior occipital gyrus	Temperature	2	No	-
194	194	rs555017422	5q35.1	GMV	Right cerebellum VIIIb	Forest%	1	Yes	152	150	131	Yes	170557502	171557502
195	195	rs11134858	5q35.2	CT	Left cuneus	Cropland%	1	Yes	153	151	132	Yes	173481342	174481342
196	196	rs57066688	6p25.2	ReHo	Cerebellar vermis VIIb	Temperature	2	No	-
197	197	rs4959897	6p25.2	FA	Right retrolenticular part of internal capsule	PM2.5	1	Yes	154	152	133	Yes	3419919	4419919
198	198	rs3005179	6p24.3	Amp	lFPN	Autumn born	1	Yes	155	153	134	Yes	8180283	9180283
199	199	rs10498678	6p24.2	GMV	Left cerebellar interposed nucleus	Cropland%	1	Yes	156	154	135	Yes	10990204	11990204
200	200	rs138215758	6p22.1	ReHo	Right middle occipital gyrus	Humidity	1	Yes	157	155	136	Yes	25119106	33854733
201	201	rs142842841	6p21.33	GMV	Right anterior cingulate cortex	Precipitation	1	Yes	158	156		No
202	202	rs213214	6p21.32	FC	pVN-aSMN	Humidity	2	No	-
203	203	rs4565301	6p21.2	CT	Left rostral anterior cingulate cortex	Population count	1	Yes	159	157	137	Yes	37219060	38219060
204	204	rs60099775	6p21.1	GMV	Left cerebellum VIIb	NL	1	Yes	160	158	138	Yes	41971834	42971834
205	205	rs79616400	6p12.3	Amp	aDMN	Cropland%	1	Yes	161	159	139	Yes	46269130	47269130
206	206	rs9367403	6p12.3	ReHo	Right postcentral gyrus	LUI	1	Yes	162	160	140	Yes	50071465	51071465
207	207	rs139776745	6p12.1	ReHo	Right hippocampus	Only child	1	Yes	163	161	141	Yes	52817765	53817765
208	208	rs3798847	6p12.1	FC	dATN2-rFPN	Population count	1	Yes	164	162	142	Yes	55121358	56121358
209	209	rs1355931	6q12	ReHo	Right inferior frontal gyrus, orbital	NL	1	Yes	165	163	143	Yes	68205526	69205526
210	210	6_69922417_G_GA	6q12	SA	Right medial orbitofrontal cortex	Spring born	1	Yes	166	164	144	Yes	69422417	70422417
211	211	rs62410660	6q13	ReHo	Right temporal pole, middle temporal gyrus	CTQ-physical neglect	1	Yes	167	165	145	Yes	72944984	73944984
212	212	rs2256364	6q14.1	ReHo	Right putamen	NL	1	Yes	168	166	146	Yes	76820030	77820030
213	213	rs215969	6q14.2	CT	Right inferior parietal cortex	Altitude	2	No	-
214	214	rs66474764	6q16.2	GMV	Right cuneus	NO2	1	Yes	169	167	147	Yes	99756079	100756079
215	215	rs730223	6q16.3	FC	aSMN-pDMN	Precipitation	3	No	-
216	216	rs142559102	6q16.3	FC	aSMN-lVN	Mothers age at birth	1	Yes	170	168	148	Yes	104243218	105243218
217	217	rs9386747	6q21	CT	Right fusiform gyrus	Summer born	1	Yes	171	169	149	Yes	108538738	109538738
218	218	rs35742872	6q21	CT	Left lateral occipital cortex	Forest%	1	Yes	172	170	150	Yes	112436485	113436485
219	219	rs59502810:118874378:TAA:T	6q22.31	GMV	Right hippocampus	PDSI	1	Yes	173	171	151	Yes	118374378	119374378
220	220	rs78962010	6q22.31	CT	Left superior temporal gyrus	Latitude	1	Yes	174	172	152	Yes	120446471	122341406
221	221	rs78883924	6q22.31	FA	Left corticospinal tract	Autumn born	1	Yes	175	173		No
222	222	rs76733363	6q22.31	ReHo	Left precental gyrus	NL	1	Yes	176	174	153	Yes	124228800	125230521
223	223	rs200443007	6q22.31	ReHo	Left paracentral lobule	TD	1	Yes	177			No
224	224	rs56275339	6q23.2	CT	Left parahippocampal gyrus	Cropland%	1	Yes	178	175	154	Yes	131151038	132615478
225	225	rs66945557:131651038:GA:G	6q23.2	FA	Right tapetum	Longitude	1	Yes	179	176		No
226	226	rs233929	6q23.2	GMV	Left cerebellum X	Latitude	3	No	-
227	227	rs9385690	6q23.2	GMV	Total white matter volume	Mothers age at birth	1	Yes	180	177	155	Yes	134294242	135294242
228	228	rs276481	6q23.3	ReHo	Right precental gyrus	Latitude	2	No	-
229	229	rs7747277	6q23.3	ReHo	Right paracentral lobule	PDSI	1	Yes	181	178	156	Yes	138365227	139365227
230	230	rs201433853	6q24.1	FC	dSMN-dVN	PM2.5	1	Yes	182	179	157	Yes	139479100	140479100
231	231	rs11968300	6q25.1	FC	pDMN-rFPN	Altitude	1	Yes	183	180	158	Yes	149080983	150080983
232	232	rs144000393	6q25.1	ReHo	Left cerebellum VIIIa	Winter born	1	Yes	184	181	159	Yes	151701481	152701481
233	233	rs34773829:155443983:CT:C	6q25.2	ReHo	Left anterior cingulate cortex	Population count	1	Yes	185	182	160	Yes	154943983	155943983
234	234	rs73029562	6q25.3	CT	Right pars orbitalis of inferior frontal gyrus	Surface pressure	1	Yes	186	183	161	Yes	158420898	159420898
235	235	rs117087273	6q27	GMV	Left temporal pole, superior temporal gyrus	Only child	1	Yes	187	184	162	Yes	167192835	168192835
236	236	rs147934946	6q27	FC	lVN-pSMN	Mothers age at birth	1	Yes	188	185	163	Yes	168434813	169434813
237	237	rs56162950	7p22.2	ReHo	Right cerebellum I-IV	Education years	1	Yes	189	186	164	Yes	2707123	3707123
238	238	rs71017637	7p21.3	FC	AN-pDMN	Fathers age at birth	1	Yes	190	187	165	Yes	8431287	9431287
239	239	rs10228012	7p21.3	ReHo	Right superior frontal gyrus, medial orbital	Humidity	5	No	-
240	240	7:12432581:AT:TT	7p21.3	ReHo	Right middle frontal gyrus, dorsolateral	Cropland%	2	No	-
241	241	rs200664259	7p21.2	GMV	Left inferior temporal gyrus	PDSI	1	Yes	191	188	166	Yes	14946644	15946644
242	242	rs6461301	7p21.1	ReHo	Left superior temporal gyrus	Latitude	3	No	-
243	243	rs11979515	7p21.1	FC	rFPN-aDMN	NO2	1	Yes	192	189	167	Yes	17290118	18290118
244	244	rs39292	7p15.3	SA	Right inferior temporal gyrus	Fathers age at birth	1	Yes	193	190	168	Yes	20956171	22844911
245	245	rs1419767	7p15.3	ReHo	Cerebellar vermis IX	Urbanicity score	1	Yes	194	191		No
246	246	rs117463701	7p15.2	FC	SAN-lFPN	CTQ-emotional neglect	1	Yes	195	192	169	Yes	26800847	27800847
247	247	rs28500673	7p15.1	GMV	Right middle temporal gyrus	Education years	1	Yes	196	193	170	Yes	27964774	28964774
248	248	rs10263213	7p14.3	FC	CBN-dATN2	NDVI	1	Yes	197	194	171	Yes	31727978	32727978
249	249	rs144762126	7p14.2	FA	Left tapetum	Urbanicity score	1	Yes	198	195	172	Yes	36149247	37149247
250	250	rs79712423	7p14.1	FA	Left posterior limb of internal capsule	CTQ-physical abuse	1	Yes	199	196	173	Yes	37271402	38301841
251	251	rs10271027	7p14.1	FC	dATN-lFPN	PDSI	1	Yes	200	197		No
252	252	rs10464234	7p13	FA	Right superior cerebellar peduncle	Temperature	1	Yes	201	198	174	Yes	43167821	44167821
253	253	rs4720614	7p12.3	FC	AN-SAN	CTQ-physical neglect	1	Yes	202	199	175	Yes	47288138	48288138
254	254	rs112465434	7p12.1	FC	SCN-lVN	Humidity	3	No	-
255	255	rs56912437:62933162:CAA:C	7q11.21	GMV	Cerebellar vermis VIIb	Forest%	1	Yes	203	200	176	Yes	62433162	63433162
256	256	rs35558376	7q21.11	FA	Left posterior thalamic radiation	Temperature	1	Yes	204	201	177	Yes	77382845	78382845
257	257	rs1922046	7q21.11	ReHo	Right superior frontal gyrus, orbital	NL	1	Yes	205	202	178	Yes	81035045	82316964
258	258	rs12535565	7q21.11	GMV	Right superior frontal gyrus, medial	Longitude	1	Yes	206	203		No
259	259	rs148983840	7q21.11	FC	pVN-aDMN	NDVI	1	Yes	207	204	179	Yes	83181146	84181146
260	260	rs4634557	7q21.11	CT	Right caudal anterior cingulate cortex	Education years	1	Yes	208	205	180	Yes	84436624	85436624
261	261	rs11404298	7q21.13	FC	pVN-dATN2	Temperature	2	No	-
262	262	rs6973936	7q22.1	SA	Right middle temporal gyrus	Summer born	1	Yes	209	206	181	Yes	100511922	101511922
263	263	rs417013	7q22.1	FC	pVN-rFPN	Temperature	2	No	-
264	264	rs12705226	7q22.2	SA	Left superior frontal gyrus	Precipitation	1	Yes	210	207	182	Yes	103660789	104660789
265	265	rs184662706	7q31.1	CT	Left superior frontal gyrus	Built-up%	2	No	-
266	266	rs7795924	7q31.2	FC	lFPN-aDMN	Built-up%	2	No	-
267	267	rs989727	7q31.2	GMV	Right cerebellum V	Population count	1	Yes	211	208	183	Yes	116469812	117503539
268	268	rs10953841	7q31.2	GMV	Right cerebellum VI	Population count	1	Yes	212			No
269	269	rs4730928	7q31.31	ReHo	Left anterior cingulate cortex	TD	1	Yes	213	209	184	Yes	118774075	119774075
270	270	rs573126002	7q32.1	SA	Right rostral middle frontal gyrus	Urbanicity score	1	Yes	214	210	185	Yes	127271340	128271340
271	271	rs7778553	7q32.3	FA	Body of corpus callosum	Parental death	1	Yes	215	211	186	Yes	131375684	132375684
272	272	rs72611570	7q35	SA	Right caudal middle frontal gyrus	Latitude	4	No	-
273	273	rs3823622	7q36.3	SA	Left caudal anterior cingulate cortex	Temperature	1	Yes	216	212	187	Yes	157373604	158373604
274	274	rs2214861	8p23.3	FA	Left posterior corona radiata	Urbanicity score	1	Yes	217	213	188	Yes	939795	1990604
275	275	rs12542312	8p23.3	FA	Left medial lemniscus	Wind speed	1	Yes	218	214		No
276	276	rs13281312	8p22	ReHo	Cerebellar vermis crus II	Autumn born	1	Yes	219	215	189	Yes	13606082	15476574
277	277	rs2046096	8p22	CT	Right inferior temporal gyrus	NDVI	1	Yes	220	216		No
278	278	rs1454582	8p22	FC	dSMN-pDMN	Winter born	1	Yes	221	217		No
279	279	rs73199378	8p22	FA	Left external capsule	Humidity	2	No	-
280	280	rs10093348	8p22	FC	AN-lVN	NL	2	No	-
281	281	rs334746	8p22	Amp	lVN	NDVI	2	No	-
282	282	rs17127449	8p22	ReHo	Right middle temporal gyrus	CTQ-emotional neglect	1	Yes	222	218	190	Yes	18285183	19285183
283	283	rs1872346	8p21.3	SA	Left insula	Only child	1	Yes	223	219	191	Yes	19712403	20712403
284	284	rs75044422	8p21.3	ReHo	Left inferior frontal gyrus, orbital	LUI	1	Yes	224	220	192	Yes	22671183	23671183
285	285	rs74313908	8q21.11	ReHo	Right postcentral gyrus	Only child	1	Yes	225	221	193	Yes	76935057	77935057
286	286	rs112330535	8q22.1	CT	Right parahippocampal gyrus	Cropland%	1	Yes	226	222	194	Yes	96915144	97915144
287	287	rs73274506	8q22.3	FC	pSMN-lFPN	CTQ-sum	2	No	-
288	288	rs1110115	8q22.3	ReHo	Right supplementary motor area	Only child	1	Yes	227	223	195	Yes	103598620	104598620
289	289	rs118108109	8q23.1	SA	Left cuneus	Urbanicity score	1	Yes	228	224	196	Yes	109497285	110551500
290	290	rs58728191	8q23.1	FC	pVN-dVN	Only child	1	Yes	229	225		No
291	291	rs36084885	8q24.12	CT	Left pars orbitalis of inferior frontal gyrus	Only child	1	Yes	230	226	197	Yes	118855641	119855641
292	292	rs6469835	8q24.12	FC	CBN-dVN	Temperature	1	Yes	231	227	198	Yes	120136850	121136850
293	293	rs531145587	8q24.12	ReHo	Left pallidum	Cropland%	1	Yes	232	228	199	Yes	121355061	122605818
294	294	rs531145587	8q24.12	ReHo	Left putamen	Cropland%	1	Yes				No
295	295	rs376731556	8q24.12	ReHo	Left cerebellum V	Longitude	1	Yes	233	229		No
296	296	rs6997870	8q24.13	ReHo	Left temporal pole, middle temporal gyrus	Built-up%	1	Yes	234	230	200	Yes	125142084	126142084
297	297	rs56005245	8q24.21	GMV	Right hippocampus	Population count	1	Yes	235	231	201	Yes	127613426	128613426
298	298	rs6470706	8q24.21	GMV	Left insula	Altitude	1	Yes	236	232	202	Yes	129704734	130704734
299	299	rs6470706	8q24.21	GMV	Right insula	Altitude	2	No	-
300	300	rs1395799	8q24.22	CT	Right medial orbitofrontal cortex	NL	1	Yes	237	233	203	Yes	132105872	133105872
301	301	rs6577708	8q24.23	GMV	Right cerebellum VIIIa	CTQ-physical neglect	1	Yes	238	234	204	Yes	136620805	137625763
302	302	rs34477500	8q24.23	GMV	Right cerebellum VIIb	CTQ-physical neglect	1	Yes	239			No
303	303	rs994770	8q24.3	FC	dATN-pSMN	CTQ-emotional neglect	1	Yes	240	235	205	Yes	139833323	140833323
304	304	rs74755760	8q24.3	GMV	Right cerebellum VI	Longitude	1	Yes	241	236	206	Yes	142042718	143042718
305	305	rs60275617	8q24.3	GMV	Left cerebellum crus II	NO2	1	Yes	242	237	207	Yes	143191634	144191634
306	306	rs1002393	9p24.2	FA	Left superior corona radiata	Surface pressure	2	No	-
307	307	rs1887388	9p22.1	GMV	Right inferior frontal gyrus, opercular	CTQ-emotional neglect	1	Yes	243	238	208	Yes	19282498	20282498
308	308	rs62548214	9p21.1	CT	Right pericalcarine cortex	TD	1	Yes	244	239	209	Yes	28138703	29138703
309	309	rs116346369	9p21.1	SA	Left supramarginal gyrus	Population count	1	Yes	245	240	210	Yes	29668957	30668957
310	310	rs1176842	9p13.2	ReHo	Left middle frontal gyrus, orbital	CTQ-sexual abuse	1	Yes	246	241	211	Yes	36315056	37315056
311	311	rs201576859	9q21.12	FC	dATN2-dATN	Altitude	1	Yes	247	242	212	Yes	72622675	73622675
312	312	rs487010	9q21.13	SA	Right caudal middle frontal gyrus	Surface pressure	2	No	-
313	313	rs5898897	9q21.33	FC	vATN-lVN	NO2	1	Yes	248	243	213	Yes	87429461	88429461
314	314	rs75890441	9q22.2	FC	SCN-dVN	Fathers age at birth	1	Yes	249	244	214	Yes	92574846	93574846
315	315	rs61023405	9q22.31	ReHo	Right paracentral lobule	Latitude	1	Yes	250	245	215	Yes	93712104	95478662
316	316	rs13283091	9q22.31	Amp	SCN	Population count	1	Yes	251	246		No
317	317	rs36181963	9q22.31	FA	Left posterior limb of internal capsule	Water body%	1	Yes	252	247		No
318	318	rs11301877:97849830:TC:T	9q22.32	CT	Right inferior temporal gyrus	Forest%	1	Yes	253	248	216	Yes	97349830	98349830
319	319	rs7029365	9q31.3	ReHo	Left fusiform gyrus	NL	1	Yes	254	249	217	Yes	112203215	113203215
320	320	rs4427242	9q31.3	FA	Left superior corona radiata	NDVI	2	No	-
321	321	9:114459470:C:CT	9q31.3	FC	dSMN-dVN	Temperature	2	No	-
322	322	rs1249740	9q32	FC	AN-lFPN	Longitude	1	Yes	255	250	218	Yes	116552039	117552039
323	323	rs7851259	9q32	GMV	Right cerebellar crus I	Altitude	4	No	-
324	324	rs10983673	9q33.1	CT	Right pars triangularis of inferior frontal gyrus	CTQ-physical abuse	1	Yes	256	251	219	Yes	119749464	121289229
325	325	rs12684036	9q33.1	FC	pVN-AN	Precipitation	1	Yes	257	252		No
326	326	rs10986358	9q33.3	SA	Right superior temporal gyrus	LUI	3	No	-
327	327	rs1970385	9q33.3	GMV	Right superior frontal gyrus, orbital	Autumn born	1	Yes	258	253	220	Yes	127971601	128971601
328	328	rs112687750	9q34.11	ReHo	Right superior frontal gyrus, orbital	NL	1	Yes	259	254	221	Yes	130557119	131557119
329	329	rs943851	9q34.13	SA	Right entorhinal cortex	NL	2	No	-
330	330	rs7019939	9q34.13	GMV	Left cerebellum crus I	Grassland%	1	Yes	260	255	222	Yes	135341617	136361241
331	331	rs649651	9q34.13	ReHo	Cerebellar vermis VIIIb	Built-up%	2	No	-
332	332	rs5020025	10p15.3	ReHo	Right amygdala	Education years	1	Yes	261	256	223	Yes	1857430	2857430
333	333	rs4242771	10p15.1	FC	dATN2-rFPN	Urbanicity score	1	Yes	262	257	224	Yes	4222289	5222289
334	334	rs4880727	10p15.1	GMV	Left pallidum	Built-up%	3	No	-
335	335	rs11014358	10p12.31	ReHo	Left middle frontal gyrus, dorsolateral	Wind speed	1	Yes	263	258	225	Yes	18254495	19254495
336	336	rs1976529	10p11.23	FA	Middle cerebellar peduncle	CTQ-emotional abuse	1	Yes	264	259	226	Yes	30297887	31297887
337	337	rs2820435	10p11.22	SA	Left pars opercularis of inferior frontal gyrus	Cropland%	1	Yes	265	260	227	Yes	32838237	33838237
338	338	rs9663567	10q11.21	GMV	Left cerebellum crus I	NO2	1	Yes	266	261	228	Yes	41910985	42910985
339	339	rs74590872	10q11.21	CT	Left pericalcarine cortex	LUI	2	No	-
340	340	rs35650535:45433856:AT:A	10q11.21	SA	Right lingual gyrus	Grassland%	1	Yes	267	262	229	Yes	44344381	45933856
341	341	rs266076	10q11.21	GMV	Cerebellum vermis crus I	Only child	1	Yes	268	263		No
342	342	rs199834705	10q11.23	GMV	Left cerebellum IX	CTQ-sum	1	Yes	269	264	230	Yes	51497482	52497482
343	343	rs2610874	10q21.1	GMV	Left cerebellar interposed nucleus	Only child	1	Yes	270	265	231	Yes	55269992	56269992
344	344	rs75408786	10q21.1	CT	Right pericalcarine cortex	Parental divorce	1	Yes	271	266	232	Yes	57578366	58578366
345	345	rs2256930	10q22.1	ReHo	Left precental gyrus	NL	2	No	-
346	346	rs115954650	10q22.1	FC	pDMN2-rFPN	LUI	1	Yes	272	267	233	Yes	71519059	72519059
347	347	rs10823762	10q22.1	SA	Left entorhinal cortex	CTQ-sum	2	No	-
348	348	rs9733673	10q22.2	GMV	Left supramarginal gyrus	Fathers age at birth	1	Yes	273	268	234	Yes	76004584	77004584
349	349	rs10824705	10q22.3	CT	Left isthmus cingulate cortex	CTQ-emotional abuse	1	Yes	274	269	235	Yes	80292528	81292528
350	350	rs28698548	10q22.3	ReHo	Left paracentral lobule	CTQ-emotional neglect	1	Yes	275	270	236	Yes	81297689	82297689
351	351	rs10887510	10q23.1	Amp	pVN	PM2.5	1	Yes	276	271	237	Yes	86888643	87888643
352	352	rs368455135	10q25.2	GMV	Right inferior temporal gyrus	Fathers age at birth	1	Yes	277	272	238	Yes	113071992	114071992
353	353	rs11197837:118621971:CA:C	10q25.3	Amp	pDMN	Surface pressure	1	Yes	278	273	239	Yes	117242757	119121971
354	354	rs11197491	10q25.3	SA	Left entorhinal cortex	Only child	1	Yes	279	274		No
355	355	rs12778616	10q25.3	FC	CBN-vATN	Humidity	4	No	-
356	356	rs6588743	10q26.13	CT	Left insula	CTQ-physical abuse	1	Yes	280	275	240	Yes	125219813	126219813
357	357	rs7096712	10q26.2	FA	Left superior cerebellar peduncle	Parental death	1	Yes	281	276	241	Yes	128537501	130114025
358	358	rs11018328	10q26.2	ReHo	Left hippocampus	Altitude	1	Yes	282	277		No
359	359	rs7082854	10q26.3	SA	Left lateral occipital cortex	Cropland%	1	Yes	283	278	242	Yes	132381469	133381469
360	360	rs10870301	10q26.3	ReHo	Left anterior cingulate cortex	Humidity	2	No	-
361	361	rs4930117	11p15.5	FC	SCN-pVN	PM2.5	1	Yes	284	279	243	Yes	2026691	3026691
362	362	rs59514610	11p15.4	GMV	Left inferior frontal gyrus, orbital	Longitude	1	Yes	285	280	244	Yes	5176383	6176383
363	363	rs6578826	11p15.4	ReHo	Right cerebellum VIIIa	Longitude	1	Yes	286	281	245	Yes	6603779	7603779
364	364	rs7119420	11p15.4	GMV	Right cerebellar interposed nucleus	Latitude	6	No	-
365	365	rs16910400	11p15.3	SA	Left isthmus cingulate cortex	Winter born	1	Yes	287	282	246	Yes	11564299	12564299
366	366	rs149456650	11p15.1	FC	pDMN-dVN	LUI	1	Yes	288	283	247	Yes	17991378	18991378
367	367	rs34121662:23518701:ATT:AT	11p14.3	FC	SAN-pDMN2	LUI	2	No	-
368	368	rs2793475	11p14.1	FC	pVN-dSMN	Only child	1	Yes	289	284	248	Yes	28879641	29879641
369	369	rs74904142	11p12	FC	dATN2-lVN	Grassland%	1	Yes	290	285	249	Yes	38729272	39729272
370	370	rs12293209	11p12	GMV	Cerebellar vermis X	LUI	4	No	-
371	371	rs898020	11p11.2	CT	Left rostral anterior cingulate cortex	Built-up%	2	No	-
372	372	rs12364489	11q12.1	FC	CBN-dSMN	Precipitation	1	Yes	291	286	250	Yes	56829466	57829466
373	373	rs522970	11q13.1	CT	Left middle temporal gyrus	Latitude	2	No	-
374	374	rs60576917	11q13.1	SA	Right inferior temporal gyrus	Urbanicity score	1	Yes	292	287	251	Yes	65112393	66112393
375	375	11_72307501_ATCTCTCTCTCTCTC_A	11q13.4	GMV	Left hippocampus	TD	1	Yes	293	288	252	Yes	71807501	72807501
376	376	rs1791495	11q13.4	GMV	Right superior frontal gyrus, medial orbital	Autumn born	1	Yes	294	289	253	Yes	73765980	74769630
377	377	rs1292504	11q13.4	GMV	Right superior frontal gyrus, medial	Autumn born	1	Yes	295			No
378	378	rs150388304	11q14.1	GMV	Cerebellar vermis X	CTQ-physical neglect	1	Yes	296	290	254	Yes	79809892	81617164
379	379	rs370966406:80309892:AAATAATAATAATAAT:A	11q14.1	SA	Left medial orbitofrontal cortex	Precipitation	1	Yes	297	291		No
380	380	rs12364368	11q22.1	FC	pVN-dATN	Wind speed	1	Yes	298	292	255	Yes	98549109	99549109
381	381	rs1939309	11q22.1	FC	SCN-pDMN2	Winter born	1	Yes	299	293	256	Yes	99921331	100921331
382	382	rs470155	11q22.2	ReHo	Left temporal pole, superior temporal gyrus	Temperature	1	Yes	300	294	257	Yes	102139592	103139592
383	383	rs58398889	11q23.2	CT	Left pars opercularis of inferior frontal gyrus	Cropland%	1	Yes	301	295	258	Yes	113406395	114406395
384	384	rs473343	11q23.3	FC	AN-aDMN	CTQ-sum	2	No	-
385	385	rs1263889	11q23.3	CT	Left lateral orbitofrontal cortex	Humidity	3	No	-
386	386	rs144996699	11q24.3	FA	Right posterior corona radiata	Grassland%	1	Yes	302	296	259	Yes	128282112	129354168
387	387	rs45516097	11q24.3	FA	Right cerebral peduncle	Winter born	1	Yes	303	297		No
388	388	rs7961557	12p13.33	GMV	Right cerebellar interposed nucleus	Wind speed	1	Yes	304	298	260	Yes	1993591	2993591
389	389	rs10774359	12p13.31	CT	Right inferior temporal gyrus	CTQ-emotional abuse	1	Yes	305	299	261	Yes	5286458	6286458
390	390	rs7312742	12p13.1	FC	AN-pDMN	Humidity	1	Yes	306	300	262	Yes	13032167	15448611
391	391	rs4523783	12p13.1	SA	Left transverse temporal gyrus	Cropland%	1	Yes	307	301		No
392	392	rs7963211	12p12.3	SA	Right superior temporal gyrus	Mothers age at birth	1	Yes	308	302		No
393	393	rs3064571	12p11.23	FC	aSMN-rFPN	Autumn born	1	Yes	309	303	263	Yes	26401551	27401551
394	394	rs1996041	12p11.22	FC	SCN-pDMN	Summer born	1	Yes	310	304	264	Yes	27519235	29258634
395	395	rs149771067	12p11.22	GMV	Left temporal pole, superior temporal gyrus	Water body%	1	Yes	311	305		No
396	396	rs7974350	12p11.21	GMV	Right superior frontal gyrus, medial orbital	NDBI	1	Yes	312	306	265	Yes	31418671	32901030
397	397	rs11834731	12p11.21	GMV	Left cerebellum IX	PM2.5	1	Yes	313	307		No
398	398	rs35073873	12q12	Amp	pSMN	CTQ-emotional abuse	1	Yes	314	308	266	Yes	41593840	42593840
399	399	rs939477	12q12	FC	pVN-pSMN	NDVI	1	Yes	315	309	267	Yes	42845435	43845435
400	400	rs17097002	12q13.11	GMV	Left angular gyrus	Spring born	1	Yes	316	310	268	Yes	46440981	47440981
401	401	rs17562958	12q14.1	FC	vATN-pSMN	Temperature	1	Yes	317	311	269	Yes	59589308	60589308
402	402	rs149242436:73752086:CA:C	12q21.1	FC	SCN-SAN	Wind speed	1	Yes	318	312	270	Yes	73252086	74252086
403	403	rs12830189	12q21.31	GMV	Left cerebellum crus II	Built-up%	2	No	-
404	404	rs704088	12q21.33	SA	Left posterior cingulate cortex	Surface pressure	2	No	-
405	405	rs139071968:98867018:CA:C	12q23.1	FC	AN-dATN	Cropland%	1	Yes	319	313	271	Yes	98367018	99367018
406	406	rs56698292	12q23.1	ReHo	Left cerebellum X	Mothers age at birth	1	Yes	320	314	272	Yes	99466444	100466444
407	407	rs80231259	12q23.1	FA	Right posterior corona radiata	Wind speed	1	Yes	321	315	273	Yes	100661937	101661937
408	408	rs2946833	12q23.2	ReHo	Left Rolandic operculum	Mothers age at birth	1	Yes	322	316	274	Yes	102216574	103216574
409	409	rs4146833	12q23.3	ReHo	Left postcentral gyrus	Urbanicity score	1	Yes	323	317	275	Yes	104044102	105044102
410	410	rs10861210	12q23.3	CT	Right medial orbitofrontal cortex	NDVI	5	No	-
411	411	rs184934677	12q23.3	ReHo	Left insula	CTQ-sum	2	No	-
412	412	rs4766574	12q24.12	FC	aSMN-dATN	Summer born	1	Yes	324	318	276	Yes	111332372	112332372
413	413	rs76075287	12q24.21	Amp	pVN	PM2.5	1	Yes	325	319	277	Yes	114533929	116146261
414	414	rs7137172	12q24.21	FC	aSMN-pDMN2	Surface pressure	1	Yes	326	320		No
415	415	rs4767554	12q24.22	GMV	Right paracentral lobule	Wind speed	1	Yes	327	321	278	Yes	117456325	119233582
416	416	rs17619811	12q24.23	FC	aSMN-vATN	Cropland%	1	Yes	328	322		No
417	417	rs36018229:120994888:C:CA	12q24.31	GMV	Left superior frontal gyrus, medial	PM2.5	1	Yes	329	323	279	Yes	120494888	121494888
418	418	rs10846640	12q24.31	GMV	Left superior frontal gyrus, medial	CTQ-sum	2	No	-
419	419	rs76670309	12q24.31	ReHo	Right posterior cingulate cortex	Fathers age at birth	1	Yes	330	324	280	Yes	124512628	125512628
420	420	rs56070947	13q12.11	ReHo	Left angular gyrus	CTQ-physical neglect	1	Yes	331	325	281	Yes	22319829	23971815
421	421	rs1887258	13q12.12	FC	aSMN-pSMN	Precipitation	1	Yes	332	326		No
422	422	rs9568711	13q13.1	ReHo	Left middle frontal gyrus, dorsolateral	Longitude	1	Yes	333	327	282	Yes	33052075	34052075
423	423	rs57807323	13q13.2	FC	SAN-pSMN	Built-up%	2	No	-
424	424	rs1891673	13q13.3	FC	AN-pDMN2	Autumn born	1	Yes	334	328	283	Yes	35991659	36991659
425	425	rs61960019	13q14.11	GMV	Left lingual gyrus	LUI	2	No	-
426	426	rs61960019	13q14.11	GMV	Right lingual gyrus	LUI	1	Yes	335	329	284	Yes	44028947	45803758
427	427	rs79918347	13q14.12	SA	Right caudal anterior cingulate cortex	Urbanicity score	1	Yes	336	330		No
428	428	rs12100303	13q14.12	FC	dATN2-lVN	Humidity	3	No	-
429	429	rs199779456	13q21.1	ReHo	Left precental gyrus	PM2.5	2	No	-
430	430	rs5003931	13q21.32	FA	Body of corpus callosum	Wind speed	1	Yes	337	331	285	Yes	65412982	66412982
431	431	rs8181870	13q21.33	FC	SCN-AN	Fathers age at birth	1	Yes	338	332	286	Yes	68726649	69726649
432	432	rs1470181	13q21.33	SA	Right lateral orbitofrontal cortex	NDBI	1	Yes	339	333	287	Yes	70123556	71123556
433	433	rs79314915	13q22.1	FC	pSMN-dVN	Longitude	1	Yes	340	334	288	Yes	73413305	74413305
434	434	rs150692702	13q22.3	SA	Left entorhinal cortex	CTQ-physical abuse	1	Yes	341	335	289	Yes	77692627	78692627
435	435	rs80134773	13q31.1	FC	AN-dSMN	Spring born	1	Yes	342	336	290	Yes	79191685	80764852
436	436	rs4885605	13q31.1	GMV	Left inferior temporal gyrus	NL	1	Yes	343	337		No
437	437	rs1146966	13q31.1	GMV	Left cerebellum crus I	CTQ-physical neglect	1	Yes	344	338	291	Yes	81402433	82402433
438	438	rs9524563	13q32.1	CT	Left superior parietal cortex	Precipitation	2	No	-
439	439	rs140670343	13q33.1	GMV	Left cerebellum VIIb	Population count	1	Yes	345	339	292	Yes	101594484	103312297
440	440	rs9557824	13q33.1	GMV	Left cerebellum crus II	Population count	1	Yes	346			No
441	441	rs6491618	13q33.1	SA	Left transverse temporal gyrus	Parental divorce	1	Yes	347	340		No
442	442	rs35413307	13q34	FC	CBN-dATN2	Temperature	1	Yes	348	341	293	Yes	111084614	112691778
443	443	rs5806878	13q34	FC	rFPN-aDMN	Population count	1	Yes	349	342		No
444	444	rs61963784	13q34	FC	aSMN-pDMN2	Urbanicity score	1	Yes	350	343	294	Yes	112940878	113940878
445	445	rs72671448	14q12	FA	Right corticospinal tract	CTQ-sum	2	No	-
446	446	rs375780640	14q21.2	SA	Right rostral anterior cingulate cortex	Fathers age at birth	1	Yes	351	344	295	Yes	43462951	44462951
447	447	rs74050170	14q21.3	ReHo	Right superior frontal gyrus, medial orbital	LUI	2	No	-
448	448	rs35925135	14q22.3	GMV	Right cerebellar crus I	NL	1	Yes	352	345	296	Yes	55436904	56459241
449	449	rs4898866	14q22.3	ReHo	Left olfactory cortex	NDBI	1	Yes	353	346		No
450	450	rs7158705	14q23.1	CT	Right lingual gyrus	Precipitation	1	Yes	354	347	297	Yes	61459300	62459300
451	451	rs876525	14q23.3	CT	Right mean CT	Fathers age at birth	1	Yes	355	348	298	Yes	65158195	66158195
452	452	rs1071806	14q24.1	ReHo	Left supramarginal gyrus	Temperature	2	No	-
453	453	rs12589392	14q24.3	FC	vATN-rFPN	PM2.5	2	No	-
454	454	rs1882833	14q24.3	ReHo	Right cerebellum V	Cropland%	1	Yes	356	349	299	Yes	75304856	76304856
455	455	rs11620650	14q24.3	FC	aSMN-lFPN	CTQ-emotional neglect	1	Yes	357	350	300	Yes	78045795	79045795
456	456	rs2478802	14q31.3	FC	dSMN-lFPN	CTQ-physical neglect	1	Yes	358	351	301	Yes	85199379	86199379
457	457	rs8008885	14q31.3	FC	CBN-SCN	NDVI	1	Yes	359	352	302	Yes	88043442	89043442
458	458	rs137972907:97864213:G:GAAGA	14q32.2	FA	Right inferior cerebellar peduncle	Summer born	1	Yes	360	353	303	Yes	97364213	98364213
459	459	rs7158073	14q32.2	ReHo	Left superior frontal gyrus, orbital	NDBI	1	Yes	361	354	304	Yes	99641689	100641689
460	460	rs71464634:100263273:T:TGA	14q32.2	SA	Left precentral gyrus	Mothers age at birth	2	No	-
461	461	rs11857892	15q12	ReHo	Left lingual gyrus	NDVI	1	Yes	362	355	305	Yes	26991905	27991905
462	462	rs7179649	15q13.1	FC	dSMN-pDMN	NDVI	1	Yes	363	356	306	Yes	28947223	29999561
463	463	rs2672712	15q13.1	SA	Left precuneus	LUI	1	Yes	364	357		No
464	464	rs142294735	15q14	FC	AN-lVN	Surface pressure	1	Yes	365	358	307	Yes	39051100	40051100
465	465	rs6492971	15q15.1	FC	vATN-pSMN	PM2.5	1	Yes	366	359	308	Yes	40733035	41733035
466	466	rs148904967	15q21.1	CT	Right inferior temporal gyrus	LUI	1	Yes	367	360	309	Yes	48081276	49081276
467	467	rs58439806:49978055:TA:T	15q21.2	FC	dATN2-lFPN	CTQ-physical neglect	1	Yes	368	361	310	Yes	49478055	50478055
468	468	rs2118784	15q21.2	FC	aSMN-AN	Temperature	2	No	-
469	469	rs55845575	15q21.2	ReHo	Right supramarginal gyrus	Latitude	1	Yes	369	362	311	Yes	52077455	53077455
470	470	rs75992625	15q21.3	SA	Left lingual gyrus	NDVI	1	Yes	370	363	312	Yes	57741858	58741858
471	471	rs7174381	15q24.2	ReHo	Right anterior cingulate cortex	NO2	1	Yes	371	364	313	Yes	75113289	76113289
472	472	rs8038526	15q24.2	FC	pVN-vATN	LUI	4	No	-
473	473	rs12148245	15q25.1	FC	SCN-dSMN	Altitude	1	Yes	372	365	314	Yes	79778961	80778961
474	474	rs4513061	15q25.3	CT	Left superior frontal gyrus	Autumn born	1	Yes	373	366	315	Yes	86390486	87471632
475	475	rs1390862	15q25.3	CT	Left superior temporal gyrus	Population count	1	Yes	374	367		No
476	476	rs34751411	15q26.1	ReHo	Right precuneus	Population count	1	Yes	375	368	316	Yes	91510200	92510200
477	477	rs11395171:93610513:G:GA	15q26.1	FC	SAN-pDMN2	TD	2	No	-
478	478	rs16975649	15q26.2	FA	Left fornix cres + stria terminalis	CTQ-emotional abuse	1	Yes	376	369	317	Yes	95843835	96843835
479	479	rs1996155	15q26.2	CT	Right cuneus	PDSI	1	Yes	377	370	318	Yes	97150471	98150471
480	480	rs8032256	15q26.3	FA	Left inferior cerebellar peduncle	Urbanicity score	1	Yes	378	371	319	Yes	100389442	102294473
481	481	rs4965642	15q26.3	GMV	Left putamen	PM2.5	1	Yes	379	372		No
482	482	rs72773434	16p13.3	ReHo	Left Heschl gyrus	CTQ-sum	1	Yes	380	373	320	Yes	298536	1298536
483	483	rs1473518	16p13.3	GMV	Left superior frontal gyrus, orbital	CTQ-physical abuse	1	Yes	381	374	321	Yes	6421643	7421643
484	484	rs4318225	16p13.3	ReHo	Left precuneus	LUI	2	No	-
485	485	rs587294	16p13.2	FC	pVN-lVN	Humidity	4	No	-
486	486	rs115559067	16p13.13	SA	Right lateral occipital cortex	PDSI	1	Yes	382	375	322	Yes	11109706	12109706
487	487	rs13334312	16p13.13	FC	SAN-aDMN	Built-up%	2	No	-
488	488	rs66678205	16p13.12	CT	Right precuneus	Urbanicity score	1	Yes	383	376	323	Yes	13898168	14898168
489	489	rs1267585	16p12.1	ReHo	Right cerebellum V	Wind speed	1	Yes	384	377	324	Yes	23946801	24946801
490	490	rs3095670	16q12.1	GMV	Right paracentral lobule	NL	1	Yes	385	378	325	Yes	48548972	49548972
491	491	rs80331211	16q12.1	FC	pSMN-pDMN	CTQ-emotional abuse	1	Yes	386	379	326	Yes	51430031	52430031
492	492	rs7195994	16q12.2	FC	pVN-dSMN	NL	1	Yes	387	380	327	Yes	53560205	54560205
493	493	rs2008953	16q12.2	ReHo	Left inferior frontal gyrus, orbital	Winter born	1	Yes	388	381	328	Yes	54864459	55864459
494	494	rs67869410:56662406:CAAA:C	16q12.2	ReHo	Left inferior frontal gyrus, orbital	Altitude	1	Yes	389	382	329	Yes	56162406	57162406
495	495	rs74019793	16q21	ReHo	Cerebellar vermis crus II	PDSI	1	Yes	390	383	330	Yes	57466154	58644117
496	496	rs76912005	16q21	CT	Left middle temporal gyrus	Longitude	1	Yes	391	384		No
497	497	rs7190982	16q21	FC	dSMN-dATN	Wind speed	1	Yes	392	385	331	Yes	60965121	61965121
498	498	rs6499500	16q22.2	FC	pDMN-aDMN	Fathers age at birth	1	Yes	393	386	332	Yes	70848415	71848415
499	499	rs2288486	16q22.2	SA	Right pars triangularis of inferior frontal gyrus	NL	4	No	-
500	500	rs13330129	16q23.1	ReHo	Right amygdala	Humidity	1	Yes	394	387	333	Yes	74649619	75649619
501	501	rs11864622	16q23.1	ReHo	Right cerebellum VIIb	Surface pressure	1	Yes	395	388	334	Yes	77221872	78546470
502	502	rs56020904	16q23.1	SA	Left inferior temporal gyrus	Parental divorce	1	Yes	396	389		No
503	503	rs56947871:80504250:GA:G	16q23.2	FC	pDMN2-rFPN	CTQ-emotional abuse	1	Yes	397	390	335	Yes	79836420	81004250
504	504	rs2626634	16q23.2	FC	SAN-dATN2	Fathers age at birth	1	Yes	398	391		No
505	505	rs11647888	16q23.3	FC	AN-SAN	NL	1	Yes	399	392	336	Yes	82265607	83265607
506	506	rs1862828	16q23.3	FC	CBN-dATN2	Latitude	2	No	-
507	507	rs396867	16q24.1	CT	Left mean CT	Mothers age at birth	1	Yes	400	393	337	Yes	85238597	86238597
508	508	rs8074097	17p13.2	GMV	Left insula	Built-up%	3	No	-
509	509	rs7207984	17p13.1	GMV	Left cerebellum VI	Summer born	1	Yes	401	394	338	Yes	10018556	11018556
510	510	rs2058236	17p12	FC	SAN-dSMN	Surface pressure	1	Yes	402	395	339	Yes	13975550	14975550
511	511	rs56160183	17p11.2	SA	Right supramarginal gyrus	Parental divorce	1	Yes	403	396	340	Yes	16089416	17089416
512	512	rs9889937	17p11.2	FC	aSMN-pSMN	PM2.5	1	Yes	404	397	341	Yes	18071366	19071366
513	513	rs1295330	17p11.2	FC	dSMN-pDMN	Latitude	4	No	-
514	514	rs183583298	17q11.2	ReHo	Right amygdala	NDBI	1	Yes	405	398	342	Yes	26649882	27649882
515	515	17:63455335:TA:TAA	17q24.1	ReHo	Right cerebellar dentate nucleus	Winter born	1	Yes	406	399	343	Yes	62955335	64204265
516	516	rs57863709	17q24.1	GMV	Left pallidum	Only child	1	Yes	407	400		No
517	517	rs11077713	17q25.1	ReHo	Left precuneus	Education years	1	Yes	408	401	344	Yes	71475928	72475928
518	518	rs9915296	17q25.1	GMV	Left superior frontal gyrus, orbital	Precipitation	1	Yes	409	402	345	Yes	73978576	75016000
519	519	rs67300820	17q25.1	FA	Right tapetum	Built-up%	1	Yes	410	403		No
520	520	rs113982114	18p11.31	CT	Left cuneus	NDVI	1	Yes	411	404	346	Yes	3178010	4178010
521	521	rs35417038	18p11.22	SA	Left pars triangularis of inferior frontal gyrus	NDVI	2	No	-
522	522	rs566326	18p11.21	SA	Right pars opercularis of inferior frontal gyrus	Mothers age at birth	1	Yes	412	405	347	Yes	12026238	13026238
523	523	rs8096915	18q11.2	ReHo	Right cerebellum IX	Mothers age at birth	1	Yes	413	406	348	Yes	20945841	21945841
524	524	rs6508477	18q11.2	SA	Right lateral orbitofrontal cortex	NDVI	3	No	-
525	525	rs75496665	18q12.1	GMV	Cerebellar vermis VIIb	Wind speed	1	Yes	414	407	349	Yes	25801320	26801320
526	526	rs9954085	18q12.3	FC	CBN-rFPN	Mothers age at birth	1	Yes	415	408	350	Yes	39966757	40966757
527	527	rs62097206	18q21.1	FC	pDMN2-aDMN	NL	2	No	-
528	528	rs1790783	18q21.1	GMV	Left cerebellar interposed nucleus	Temperature	1	Yes	416	409	351	Yes	46959614	47959614
529	529	rs9965955	18q21.2	CT	Right superior temporal gyrus	NDBI	1	Yes	417	410	352	Yes	52264278	53264278
530	530	rs28453996	18q21.32	GMV	Left supplementary motor area	Longitude	1	Yes	418	411	353	Yes	56641570	58772186
531	531	rs12455300	18q21.32	CT	Left lateral occipital cortex	NO2	1	Yes	419	412		No
532	532	rs8085631	18q21.32	GMV	Left inferior frontal gyrus, triangular	Spring born	1	Yes	420	413		No
533	533	rs12454777	18q21.33	SA	Right lateral occipital cortex	NO2	1	Yes	421	414	354	Yes	59774792	60774792
534	534	rs66933419	18q22.1	FC	rFPN-lFPN	PM2.5	1	Yes	422	415	355	Yes	61771727	63371915
535	535	rs611913	18q22.1	FC	AN-lVN	Precipitation	1	Yes	423			No
536	536	rs72938702	18q22.1	SA	Left pars orbitalis of inferior frontal gyrus	NDVI	1	Yes	424	416		No
537	537	rs309242	18q22.1	FC	pDMN-lFPN	NO2	1	Yes	425	417	356	Yes	65885965	66885965
538	538	rs217611	19p13.3	ReHo	Right cerebellar interposed nucleus	Altitude	1	Yes	426	418	357	Yes	2610585	3610585
539	539	rs113756178	19p13.13	GMV	Left middle frontal gyrus, dorsolateral	CTQ-sexual abuse	1	Yes	427	419	358	Yes	13412502	14412502
540	540	rs419500	19q13.11	SA	Left inferior parietal cortex	Summer born	1	Yes	428	420	359	Yes	32604653	33631336
541	541	rs10416829	19q13.11	FC	dSMN-pSMN	PDSI	1	Yes	429			No
542	542	rs10426508	19q13.11	GMV	Right temporal pole, superior temporal gyrus	NO2	1	Yes	430	421	360	Yes	33684115	34684115
543	543	rs12460459	19q13.12	ReHo	Left middle temporal gyrus	NDVI	1	Yes	431	422	361	Yes	35079161	36079161
544	544	rs3746002	19q13.31	CT	Right inferior temporal gyrus	Education years	1	Yes	432	423	362	Yes	43623894	44623894
545	545	rs112120887	19q13.32	GMV	Left anterior cingulate cortex	Longitude	1	Yes	433	424	363	Yes	45881103	46881103
546	546	rs4802466	19q13.33	CT	Right cuneus	NDBI	1	Yes	434	425	364	Yes	48310206	49310206
547	547	rs144324536:53308526:G:GA	19q13.41	FC	pVN-dVN	Precipitation	1	Yes	435	426	365	Yes	52808526	53808526
548	548	rs140192629	19q13.42	FC	pDMN2-dATN2	Forest%	1	Yes	436	427	366	Yes	53918055	54918055
549	549	rs3055401:56499595:T:TAAA	19q13.43	SA	Left paracentral lobule	NO2	1	Yes	437	428	367	Yes	55999595	57017008
550	550	rs10423411	19q13.43	CT	Right medial orbitofrontal cortex	Longitude	1	Yes	438			No
551	551	rs12479803	20p13	FC	CBN-pDMN	Built-up%	1	Yes	439	429	368	Yes	343763	843763
552	552	rs35497168	20p13	ReHo	Right middle temporal gyrus	CTQ-emotional neglect	1	Yes	440	430	369	Yes	2029284	3217315
553	553	rs148686160:2529284:C:CA	20p13	FC	AN-SAN	PM2.5	1	Yes	441	431		No
554	554	rs6115655	20p13	GMV	Left cerebellar fastigial nucleus	PDSI	1	Yes	442	432		No
555	555	rs73610165	20p13	GMV	Right cerebellar crus I	Altitude	1	Yes	443	433	370	Yes	3698128	4698128
556	556	rs77653377	20p12.3	ReHo	Left calcarine cortex	CTQ-sum	1	Yes	444	434	371	Yes	5367466	6380256
557	557	rs6139863	20p12.3	FC	rFPN-aDMN	NDBI	1	Yes	445	435		No
558	558	rs5840247:8036646:C:CT	20p12.3	CT	Right lingual gyrus	Built-up%	2	No	-
559	559	rs6055919	20p12.3	FC	aSMN-dATN2	Fathers age at birth	1	Yes	446	436	372	Yes	8061361	9061361
560	560	rs6078980	20p12.1	FC	dATN-aDMN	Autumn born	1	Yes	447	437	373	Yes	12779411	13779411
561	561	rs6043331	20p12.1	GMV	Left angular gyrus	Spring born	1	Yes	448	438	374	Yes	14982102	15982102
562	562	rs2070275	20p11.21	FC	vATN-rFPN	Water body%	1	Yes	449	439	375	Yes	23577245	24577245
563	563	rs4911360	20q11.22	ReHo	Left inferior parietal lobule, but supramarginal and angular gyri	Spring born	1	Yes	450	440	376	Yes	31803775	32803775
564	564	rs57656648	20q13.12	FC	SAN-vATN	Altitude	1	Yes	451	441	377	Yes	42274635	43736002
565	565	rs73106216	20q13.12	ReHo	Right inferior parietal lobule, but supramarginal and angular gyri	Fathers age at birth	1	Yes	452	442		No
566	566	rs6067955	20q13.2	GMV	Left superior occipital gyrus	Mothers age at birth	1	Yes	453	443	378	Yes	49942392	50942392
567	567	rs6013714	20q13.2	FC	pVN-pDMN2	Precipitation	1	Yes	454	444	379	Yes	51620812	52620812
568	568	rs186059200	20q13.31	Amp	aSMN	CTQ-emotional neglect	1	Yes	455	445	380	Yes	54653430	55653430
569	569	rs71705286:56804354:GAA:G	20q13.32	FC	CBN-dATN2	Cropland%	1	Yes	456	446	381	Yes	56304354	57304354
570	570	rs6062276	20q13.33	CT	Right caudal anterior cingulate cortex	Cropland%	2	No	-
571	571	rs2775955	21q11.2	Amp	vATN	Grassland%	1	Yes	457	447	382	Yes	14709933	16123441
572	572	rs2822510	21q11.2	SA	Right superior parietal cortex	CTQ-emotional abuse	1	Yes	458	448		No
573	573	rs2823526	21q21.1	FC	lFPN-aDMN	Autumn born	1	Yes	459	449	383	Yes	16846248	17846248
574	574	rs2827182	21q21.1	SA	Right medial orbitofrontal cortex	Autumn born	1	Yes	460	450	384	Yes	22858432	23858432
575	575	rs2828575	21q21.2	FA	Fornix	Latitude	1	Yes	461	451	385	Yes	24743259	25743259
576	576	rs2829739	21q21.2	FA	Left inferior cerebellar peduncle	Summer born	1	Yes	462	452	386	Yes	26291884	27291884
577	577	rs71317475	21q21.3	FC	pVN-dATN2	NL	1	Yes	463	453	387	Yes	27520397	28520397
578	578	rs79165302	21q22.11	ReHo	Left middle occipital gyrus	NDVI	1	Yes	464	454	388	Yes	31852481	33292544
579	579	rs150483873	21q22.11	ReHo	Left putamen	Only child	1	Yes	465	455		No
580	580	rs9974503	21q22.11	SA	Right superior temporal gyrus	Humidity	2	No	-
581	581	rs71326995	21q22.11	ReHo	Left cerebellum VIIIa	NDBI	1	Yes	466	456	389	Yes	35046620	36052433
582	582	rs12627001	21q22.11	ReHo	Right Heschl gyrus	CTQ-emotional abuse	1	Yes	467	457		No
583	583	rs4919919	21q22.3	GMV	Right precuneus	Temperature	1	Yes	468	458	390	Yes	42725490	43725490
584	584	rs4919919	21q22.3	GMV	Left angular gyrus	Temperature	2	No	-
585	585	rs2839325	21q22.3	SA	Left supramarginal gyrus	Fathers age at birth	1	Yes	469	459	391	Yes	47480913	48480913
586	586	rs4819647	22q11.21	FA	Right posterior corona radiata	Spring born	1	Yes	470	460	392	Yes	17485560	18891061
587	587	rs1296754	22q11.21	FA	Right inferior cerebellar peduncle	Longitude	1	Yes	471	461		No
588	588	rs9618617	22q11.21	ReHo	Right cerebellar dentate nucleus	Cropland%	1	Yes	472	462	393	Yes	19084197	20084197
589	589	rs12158356	22q11.23	GMV	Left inferior frontal gyrus, triangular	LUI	1	Yes	473	463	394	Yes	24829613	26681767
590	590	rs3859870	22q12.1	SA	Left lingual gyrus	Urbanicity score	1	Yes	474	464		No
591	591	rs8140344	22q12.1	GMV	Left cerebellum VIIIa	Latitude	2	No	-
592	592	rs9620643	22q12.1	GMV	Left middle frontal gyrus, orbital	PM2.5	1	Yes	475	465	395	Yes	26795234	27795234
593	593	rs9614084	22q12.2	GMV	Right putamen	CTQ-emotional neglect	1	Yes	476	466	396	Yes	29754175	30944588
594	594	rs76159339	22q12.2	ReHo	Left temporal pole, middle temporal gyrus	Winter born	1	Yes	477	467		No
595	595	rs3838156	22q12.3	SA	Right parahippocampal gyrus	CTQ-emotional neglect	1	Yes	478	468	397	Yes	32383019	33383019
596	596	rs1883858	22q13.2	FC	AN-dVN	Longitude	1	Yes	479	469	398	Yes	41153748	42153748
597	597	rs135094	22q13.2	FC	AN-dSMN	NDVI	1	Yes	480	470	399	Yes	42564840	43564840
598	598	rs76968702	22q13.2	ReHo	Left angular gyrus	Cropland%	2	No	-
599	599	rs3747218	22q13.31	ReHo	Left paracentral lobule	Cropland%	1	Yes	481	471	400	Yes	44389342	45389342
600	600	rs131041	22q13.32	FC	pDMN-dVN	Urbanicity score	1	Yes	482	472	401	Yes	48468790	50571019
601	601	rs910580	22q13.32	ReHo	Cerebellar vermis crus II	Population count	1	Yes	483	473		No
602	602	rs4276120	22q13.33	SA	Right paracentral lobule	CTQ-physical neglect	1	Yes	484	474		No
Note: We report the highest BF rank of all exposures if an exposure is categorized into an exposure subgroup. Abbreviations: aDMN, anterior default-mode network; Amp, amplitude; AN, auditory network; aSMN, anterior sensorimotor network; BF, Bayes factor; CBN, cerebellar network; CT, cortical thickness; CTQ, childhood trauma questionnaire; dATN, dorsal attentional network; dSMN, dorsal sensorimoto…

## Sheet: TableS8
Table S8. Sensitivity analyses for potential condounding among exposures.
G × E interactions identified by univariate analyses					Sensitivity analyses
Brain IDP		Exposure	Genetic variant		Model 1		Model 2
Metric	Brain structure/network/connectivity		Variant	Band	Uncorrected P-value	FDR corrected q-value	Uncorrected P-value	FDR corrected q-value
FA	Body of corpus callosum	Parental death	rs7778553	7q32.3	2.16044e-06	2.41373e-06	5.38998e-06	6.09193e-05
FA	Body of corpus callosum	Wind speed	rs5003931	13q21.32	1.62513e-08	4.99882e-08	0.0339139	0.0570317
FA	Right cerebral peduncle	TD	rs2728089	3p26.2	6.28406e-08	1.04888e-07	0.663652	0.707314
FA	Right cerebral peduncle	Winter born	rs45516097	11q24.3	3.75064e-06	4.015e-06	0.741893	0.773734
FA	Left corticospinal tract	Autumn born	rs78883924	6q22.31	5.05583e-07	6.12751e-07	0.942129	0.955898
FA	Fornix	Cropland%	rs871108	1q41	2.51263e-08	5.97365e-08	0.0572964	0.0872916
FA	Fornix	Latitude	rs2828575	21q21.2	1.60079e-09	3.69991e-08	0.556756	0.605332
FA	Left fornix cres + stria terminalis	CTQ-emotional abuse	rs16975649	15q26.2	2.85044e-06	3.12712e-06	6.00377e-06	6.34311e-05
FA	Left inferior cerebellar peduncle	Urbanicity score	rs8032256	15q26.3	2.214e-08	5.63352e-08	0.000383643	0.00136095
FA	Left inferior cerebellar peduncle	Summer born	rs2829739	21q21.2	1.94676e-07	2.53411e-07	0.211875	0.270977
FA	Right inferior cerebellar peduncle	Summer born	rs137972907:97864213:G:GAAGA	14q32.2	5.72895e-07	6.89176e-07	0.771969	0.799951
FA	Right inferior cerebellar peduncle	Longitude	rs1296754	22q11.21	4.90963e-09	3.91161e-08	0.506973	0.563819
FA	Left medial lemniscus	Wind speed	rs12542312	8p23.3	7.20633e-08	1.13342e-07	0.000110937	0.000579128
FA	Right medial lemniscus	Urbanicity score	rs11572541	1q41	1.95012e-07	2.53411e-07	0.000308275	0.00120824
FA	Right medial lemniscus	Summer born	rs852603	5p15.2	4.52378e-06	4.78137e-06	0.709477	0.749578
FA	Middle cerebellar peduncle	CTQ-emotional abuse	rs1976529	10p11.23	5.84085e-09	4.11399e-08	1.158e-06	2.25116e-05
FA	Left posterior corona radiata	Urbanicity score	rs2214861	8p23.3	7.00908e-08	1.12053e-07	0.00231311	0.00604394
FA	Right posterior corona radiata	Urbanicity score	rs864788	5q34	6.56921e-07	7.82509e-07	0.0160039	0.0295738
FA	Right posterior corona radiata	Grassland%	rs144996699	11q24.3	8.3552e-09	4.17984e-08	0.0328802	0.0554854
FA	Right posterior corona radiata	Wind speed	rs80231259	12q23.1	5.50973e-08	9.46194e-08	0.000536928	0.00176316
FA	Right posterior corona radiata	Spring born	rs4819647	22q11.21	1.4939e-07	2.03544e-07	0.0231255	0.0407211
FA	Left posterior limb of internal capsule	CTQ-physical abuse	rs79712423	7p14.1	2.03043e-07	2.61056e-07	0.000105939	0.000579128
FA	Left posterior limb of internal capsule	Water body%	rs36181963	9q22.31	9.66283e-10	3.69991e-08	0.949642	0.960261
FA	Right posterior limb of internal capsule	NO2	rs57154176	4q26	3.82379e-08	7.64738e-08	0.0196616	0.0356549
FA	Left posterior thalamic radiation	Temperature	rs35558376	7q21.11	9.70041e-08	1.41574e-07	0.537913	0.590126
FA	Right retrolenticular part of internal capsule	PM2.5	rs4959897	6p25.2	8.38841e-09	4.17984e-08	9.02169e-05	0.000521969
FA	Left sagittal stratum	Longitude	rs10921802	1q31.3	2.42514e-08	5.83475e-08	0.00657153	0.0144344
FA	Left sagittal stratum	CTQ-sexual abuse	rs13034939	2q32.1	1.77361e-08	5.16134e-08	2.99297e-08	2.4243e-06
FA	Left sagittal stratum	NDVI	rs35301381	5q23.1	5.71749e-08	9.71574e-08	0.0457734	0.0733781
FA	Left superior cerebellar peduncle	Parental death	rs7096712	10q26.2	2.55034e-07	3.21105e-07	2.0671e-07	6.70527e-06
FA	Right superior cerebellar peduncle	Temperature	rs10464234	7p13	3.32719e-08	7.0875e-08	0.719267	0.758273
FA	Right superior fronto-occipital fasciculus	Summer born	rs2010355	5q14.3	2.8588e-08	6.46222e-08	0.860672	0.884327
FA	Left superior longitudinal fasciculus	CTQ-physical neglect	rs1997078	2q22.1	8.37659e-08	1.27618e-07	3.59687e-07	9.51111e-06
FA	Left tapetum	Urbanicity score	rs144762126	7p14.2	3.62955e-08	7.38059e-08	9.24934e-05	0.000528845
FA	Right tapetum	Longitude	rs66945557:131651038:GA:G	6q23.2	9.49085e-08	1.40199e-07	0.027446	0.0478092
FA	Right tapetum	Built-up%	rs67300820	17q25.1	1.93007e-08	5.24031e-08	0.399435	0.456766
FA	Right uncinate fasciculus	PDSI	rs72996618	4q35.1	7.13077e-10	3.46556e-08	4.47867e-07	1.03649e-05
FA	Right uncinate fasciculus	Only child	rs247524	5q22.1	7.11949e-07	8.4392e-07	5.04215e-05	0.000340345
Amp	dVN	Humidity	rs13132301	4p13	5.13174e-08	9.12325e-08	0.0641	0.0952679
Amp	aDMN	Cropland%	rs79616400	6p12.3	8.42848e-09	4.17984e-08	0.898324	0.913442
Amp	lFPN	Autumn born	rs3005179	6p24.3	7.08703e-08	1.12559e-07	0.100167	0.141105
Amp	rFPN	CTQ-emotional abuse	rs442112	1p36.21	5.39278e-07	6.50345e-07	0.000848608	0.00259386
Amp	pDMN	Surface pressure	rs11197837:118621971:CA:C	10q25.3	1.31777e-08	4.54441e-08	0.193969	0.252732
Amp	pSMN	CTQ-emotional abuse	rs35073873	12q12	4.69357e-08	8.64043e-08	0.000107071	0.000579128
Amp	dSMN	NO2	rs832402	5q11.2	6.67472e-08	1.08134e-07	0.0124051	0.0244083
Amp	vATN	Grassland%	rs2775955	21q11.2	1.33463e-08	4.54441e-08	0.4761	0.533144
Amp	aSMN	CTQ-emotional neglect	rs186059200	20q13.31	1.8296e-05	1.85247e-05	0.000115338	0.000579128
Amp	pVN	PM2.5	rs10887510	10q23.1	1.85061e-07	2.44402e-07	0.00660588	0.0144344
Amp	pVN	PM2.5	rs76075287	12q24.21	3.95919e-08	7.66296e-08	0.00627771	0.0139314
Amp	SCN	NL	rs17475275	4q32.3	1.75681e-07	2.33281e-07	0.00734012	0.0156787
Amp	SCN	Population count	rs13283091	9q22.31	1.90228e-08	5.23563e-08	0.000153182	0.000707937
FC	lFPN-aDMN	Autumn born	rs2823526	21q21.1	1.90548e-06	2.14864e-06	0.190388	0.248733
FC	rFPN-dVN	Summer born	rs1849602	2p24.1	4.3045e-07	5.26948e-07	0.110524	0.152599
FC	rFPN-aDMN	NO2	rs11979515	7p21.1	1.0741e-08	4.50013e-08	0.000124819	0.000594725
FC	rFPN-aDMN	Population count	rs5806878	13q34	7.48213e-09	4.17984e-08	0.000115396	0.000579128
FC	rFPN-aDMN	NDBI	rs6139863	20p12.3	1.42969e-08	4.69481e-08	0.00334952	0.00822155
FC	rFPN-lFPN	PM2.5	rs66933419	18q22.1	3.49854e-08	7.2555e-08	0.474181	0.533144
FC	pDMN-dVN	Urbanicity score	rs10189264	2p22.2	2.99809e-09	3.69991e-08	1.02706e-05	9.78731e-05
FC	pDMN-dVN	LUI	rs149456650	11p15.1	1.12673e-08	4.54441e-08	0.0317362	0.0540496
FC	pDMN-dVN	Urbanicity score	rs131041	22q13.32	9.00767e-09	4.22371e-08	0.00848337	0.0176193
FC	pDMN-aDMN	Fathers age at birth	rs6499500	16q22.2	2.06583e-05	2.0873e-05	0.0130174	0.0253058
FC	pDMN-lFPN	NO2	rs309242	18q22.1	2.16022e-08	5.62237e-08	0.00136016	0.00397413
FC	pDMN-rFPN	Altitude	rs11968300	6q25.1	1.59135e-08	4.95766e-08	0.0787905	0.114992
FC	pSMN-dVN	Fathers age at birth	rs35008114:68154570:CG:C	2p14	4.24286e-09	3.84164e-08	0.00749576	0.015908
FC	pSMN-dVN	Longitude	rs79314915	13q22.1	1.29846e-08	4.54441e-08	0.0839977	0.121497
FC	pSMN-pDMN	Urbanicity score	rs35194024	3p14.3	4.00351e-06	4.26689e-06	3.91694e-05	0.000279946
FC	pSMN-pDMN	CTQ-emotional abuse	rs80331211	16q12.1	1.22473e-10	1.59903e-08	1.0163e-06	2.14749e-05
FC	lVN-pDMN	Wind speed	rs1263599	2q33.3	4.89172e-09	3.91161e-08	0.000269143	0.00106391
FC	lVN-pSMN	Mothers age at birth	rs147934946	6q27	1.88662e-06	2.13232e-06	0.000202693	0.00087176
FC	dATN-aDMN	Autumn born	rs6078980	20p12.1	3.59464e-08	7.34032e-08	0.26328	0.322303
FC	dATN-lFPN	CTQ-physical neglect	rs2015023	1p35.3	1.45258e-06	1.66892e-06	0.00140751	0.00407171
FC	dATN-lFPN	NL	rs7584451	2q37.3	1.15977e-07	1.64456e-07	0.0100689	0.0206476
FC	dATN-lFPN	PDSI	rs10271027	7p14.1	1.29341e-08	4.54441e-08	0.000109448	0.000579128
FC	dATN-pSMN	CTQ-emotional neglect	rs994770	8q24.3	1.23702e-07	1.74259e-07	0.000318373	0.00121511
FC	dSMN-dVN	Mothers age at birth	rs4539985	4p16.2	8.98743e-08	1.33984e-07	0.00261774	0.00673132
FC	dSMN-dVN	Cropland%	rs140135389	4q32.3	8.28584e-08	1.26777e-07	0.16919	0.224662
FC	dSMN-dVN	PM2.5	rs201433853	6q24.1	4.65574e-08	8.60338e-08	0.0108345	0.0218489
FC	dSMN-lFPN	CTQ-physical neglect	rs2478802	14q31.3	3.28337e-06	3.55393e-06	7.9391e-05	0.000470537
FC	dSMN-pDMN	Winter born	rs1454582	8p22	3.27204e-06	3.54958e-06	0.196842	0.254428
FC	dSMN-pDMN	NDVI	rs7179649	15q13.1	1.52927e-08	4.8087e-08	0.00189992	0.00514701
FC	dSMN-pSMN	PDSI	rs10416829	19q13.11	1.85581e-07	2.44424e-07	2.77112e-06	4.24094e-05
FC	dSMN-dATN	Wind speed	rs7190982	16q21	8.02501e-09	4.17984e-08	0.0407995	0.0663163
FC	dATN2-lFPN	CTQ-physical neglect	rs58439806:49978055:TA:T	15q21.2	3.55264e-08	7.31603e-08	3.26987e-06	4.41432e-05
FC	dATN2-rFPN	Population count	rs3798847	6p12.1	1.16067e-07	1.64456e-07	0.000100182	0.000559636
FC	dATN2-rFPN	Urbanicity score	rs4242771	10p15.1	1.28262e-08	4.54441e-08	0.0105013	0.0213542
FC	dATN2-lVN	Grassland%	rs74904142	11p12	1.53364e-08	4.8087e-08	0.0220082	0.0390364
FC	dATN2-dATN	Altitude	rs201576859	9q21.12	3.17761e-08	6.89427e-08	0.523773	0.581173
FC	vATN-rFPN	Water body%	rs2070275	20p11.21	6.47655e-09	4.17984e-08	0.0204957	0.036621
FC	vATN-pDMN	PDSI	rs1435030	2q23.3	3.53384e-09	3.69991e-08	8.43722e-08	4.10049e-06
FC	vATN-pSMN	Temperature	rs17562958	12q14.1	5.44078e-09	4.06803e-08	0.960561	0.966403
FC	vATN-pSMN	PM2.5	rs6492971	15q15.1	6.46625e-08	1.06169e-07	0.0246718	0.0431313
FC	vATN-lVN	NO2	rs5898897	9q21.33	9.1009e-09	4.22371e-08	0.000622445	0.00200337
FC	vATN-dSMN	Cropland%	rs6875220	5p15.31	2.00192e-07	2.58758e-07	0.197455	0.254545
FC	pDMN2-lFPN	NL	rs1806109	5p15.31	6.41317e-08	1.06014e-07	0.0234735	0.0411845
FC	pDMN2-rFPN	LUI	rs115954650	10q22.1	6.67492e-08	1.08134e-07	0.964414	0.966403
FC	pDMN2-rFPN	CTQ-emotional abuse	rs56947871:80504250:GA:G	16q23.2	9.97274e-08	1.43821e-07	0.000196098	0.000850923
FC	pDMN2-dATN2	Water body%	rs67069889	2q24.1	4.70265e-09	3.87371e-08	0.177076	0.233856
FC	pDMN2-dATN2	Forest%	rs140192629	19q13.42	1.91757e-08	5.23563e-08	0.0014301	0.0041126
FC	SAN-lFPN	CTQ-emotional neglect	rs117463701	7p15.2	3.2697e-06	3.54958e-06	0.0148493	0.0280808
FC	SAN-pDMN	CTQ-emotional neglect	rs5015065	3p24.2	3.22582e-09	3.69991e-08	1.19861e-07	4.85439e-06
FC	SAN-pSMN	Wind speed	rs200193904	4p16.1	2.14007e-10	1.59903e-08	0.00011797	0.000579128
FC	SAN-dSMN	Surface pressure	rs2058236	17p12	7.03292e-08	1.12066e-07	0.076585	0.112281
FC	SAN-dATN2	Built-up%	rs2209194	1q32.2	1.82064e-08	5.16134e-08	0.950382	0.960261
FC	SAN-dATN2	Fathers age at birth	rs2626634	16q23.2	5.71335e-08	9.71574e-08	0.00430386	0.0103038
FC	SAN-vATN	Altitude	rs57656648	20q13.12	9.49587e-09	4.31308e-08	0.145819	0.196856
FC	AN-dVN	Longitude	rs1883858	22q13.2	3.09501e-08	6.80623e-08	0.0139048	0.0268164
FC	AN-lFPN	NDVI	rs9825055	3p14.1	1.31307e-08	4.54441e-08	0.304428	0.367127
FC	AN-lFPN	Longitude	rs1249740	9q32	6.36252e-08	1.05535e-07	0.0386556	0.0636834
FC	AN-pDMN	Fathers age at birth	rs71017637	7p21.3	1.54441e-07	2.07844e-07	0.054794	0.0845393
FC	AN-pDMN	Humidity	rs7312742	12p13.1	1.35323e-09	3.69991e-08	0.745145	0.775462
FC	AN-lVN	Built-up%	rs1842226	5q33.2	5.35193e-08	9.35625e-08	0.230966	0.288559
FC	AN-lVN	Surface pressure	rs142294735	15q14	5.19181e-09	4.02137e-08	0.530676	0.587491
FC	AN-lVN	Precipitation	rs611913	18q22.1	5.73116e-09	4.11399e-08	0.041256	0.0668348
FC	AN-dATN	Cropland%	rs139071968:98867018:CA:C	12q23.1	3.88262e-09	3.69991e-08	0.125651	0.172018
FC	AN-dSMN	Spring born	rs80134773	13q31.1	1.51355e-06	1.73079e-06	0.204949	0.263506
FC	AN-dSMN	NDVI	rs135094	22q13.2	2.63214e-10	1.59903e-08	0.0123196	0.0243386
FC	AN-dATN2	Mothers age at birth	rs76763222	1p22.3	3.64903e-05	3.6717e-05	0.227061	0.285462
FC	AN-dATN2	CTQ-emotional abuse	rs60466682:85337934:GC:G	3p12.1	1.10276e-06	1.28832e-06	0.000267872	0.00106391
FC	AN-pDMN2	Autumn born	rs1891673	13q13.3	1.49517e-07	2.03544e-07	0.348948	0.408648
FC	AN-SAN	CTQ-physical neglect	rs4720614	7p12.3	1.25376e-06	1.45078e-06	0.00166132	0.00465412
FC	AN-SAN	NL	rs11647888	16q23.3	2.18648e-08	5.62237e-08	0.0938683	0.133783
FC	AN-SAN	PM2.5	rs148686160:2529284:C:CA	20p13	8.33113e-09	4.17984e-08	0.000162789	0.000732551
FC	aSMN-dVN	Autumn born	rs13392396	2q37.3	1.24621e-06	1.44549e-06	0.220264	0.278771
FC	aSMN-lFPN	CTQ-emotional neglect	rs11620650	14q24.3	7.55283e-06	7.77686e-06	0.000651461	0.0020704
FC	aSMN-rFPN	Autumn born	rs3064571	12p11.23	9.38556e-08	1.39066e-07	0.0882679	0.127294
FC	aSMN-pSMN	NDBI	rs2124888	5q14.1	9.78226e-09	4.36163e-08	0.00452391	0.0107776
FC	aSMN-pSMN	Precipitation	rs1887258	13q12.12	2.16728e-08	5.62237e-08	0.196338	0.254428
FC	aSMN-pSMN	PM2.5	rs9889937	17p11.2	3.85631e-09	3.69991e-08	0.00033746	0.00125006
FC	aSMN-lVN	Mothers age at birth	rs142559102	6q16.3	4.02963e-06	4.28534e-06	0.0524025	0.0811071
FC	aSMN-dATN	CTQ-physical neglect	rs1378572	4q13.1	6.88084e-09	4.17984e-08	1.40076e-08	2.26924e-06
FC	aSMN-dATN	Summer born	rs4766574	12q24.12	1.3382e-07	1.85289e-07	0.537641	0.590126
FC	aSMN-dATN2	CTQ-emotional neglect	rs66949733	1q31.1	1.68727e-07	2.25279e-07	3.27542e-05	0.00023759
FC	aSMN-dATN2	Fathers age at birth	rs6055919	20p12.3	1.29252e-06	1.49208e-06	0.0358938	0.0599463
FC	aSMN-vATN	Humidity	rs77940389	2q36.1	2.10474e-08	5.55926e-08	0.0611075	0.0922305
FC	aSMN-vATN	Cropland%	rs17619811	12q24.23	6.00478e-08	1.0098e-07	0.547423	0.59786
FC	aSMN-pDMN2	Surface pressure	rs7137172	12q24.21	1.73746e-08	5.11761e-08	0.0314748	0.0538618
FC	aSMN-pDMN2	Urbanicity score	rs61963784	13q34	5.13229e-08	9.12325e-08	0.0478433	0.0760486
FC	aSMN-SAN	Autumn born	rs12648436	4p15.1	6.91596e-08	1.11297e-07	0.234518	0.292245
FC	pVN-dVN	Only child	rs58728191	8q23.1	1.72899e-09	3.69991e-08	2.93041e-06	4.2813e-05
FC	pVN-dVN	Precipitation	rs144324536:53308526:G:GA	19q13.41	3.04462e-09	3.69991e-08	0.0767024	0.112281
FC	pVN-aDMN	Urbanicity score	rs79248768	5q11.2	1.09845e-05	1.11918e-05	0.00179536	0.00492963
FC	pVN-aDMN	NDVI	rs148983840	7q21.11	1.95148e-08	5.269e-08	0.000212538	0.000890462
FC	pVN-pDMN	NDVI	rs2432944	2q23.3	2.01686e-08	5.41545e-08	0.0184936	0.0336625
FC	pVN-pSMN	Forest%	rs12616852	2q14.2	2.6014e-08	6.10763e-08	0.364504	0.42279
FC	pVN-pSMN	NDVI	rs939477	12q12	1.47257e-08	4.73405e-08	0.883166	0.90172
FC	pVN-dATN	Wind speed	rs12364368	11q22.1	3.81141e-09	3.69991e-08	0.0910407	0.130519
FC	pVN-dSMN	Only child	rs2793475	11p14.1	8.08775e-09	4.17984e-08	3.2003e-06	4.41432e-05
FC	pVN-dSMN	NL	rs7195994	16q12.2	3.94553e-08	7.66296e-08	0.00324181	0.0080428
FC	pVN-dATN2	Longitude	rs9818342	3p14.2	3.3512e-09	3.69991e-08	0.000513033	0.00170953
FC	pVN-dATN2	NL	rs71317475	21q21.3	2.20485e-08	5.63352e-08	0.000651791	0.0020704
FC	pVN-pDMN2	Precipitation	rs6013714	20q13.2	3.58233e-08	7.34032e-08	0.0177251	0.0325071
FC	pVN-AN	Precipitation	rs12684036	9q33.1	2.65326e-07	3.32341e-07	0.0489377	0.0767187
FC	SCN-dVN	NDBI	rs74102290	1p21.2	1.83288e-08	5.16134e-08	0.227312	0.285462
FC	SCN-dVN	NL	rs11693134	2q12.2	4.59394e-09	3.84941e-08	0.24139	0.298512
FC	SCN-dVN	Fathers age at birth	rs75890441	9q22.2	3.51683e-07	4.34905e-07	0.0122387	0.024323
FC	SCN-pDMN	Summer born	rs1996041	12p11.22	9.13637e-08	1.35788e-07	0.393827	0.451415
FC	SCN-pSMN	LUI	rs16898772	5p13.3	1.45778e-08	4.73405e-08	0.00829128	0.0173688
FC	SCN-dATN	Surface pressure	rs10803024	1q43	3.11117e-09	3.69991e-08	0.0762318	0.112269
FC	SCN-dSMN	Altitude	rs12148245	15q25.1	4.75151e-08	8.68133e-08	0.0155075	0.0290884
FC	SCN-pDMN2	Winter born	rs1939309	11q22.1	1.18752e-10	1.59903e-08	0.962978	0.966403
FC	SCN-SAN	Wind speed	rs149242436:73752086:CA:C	12q21.1	1.79586e-08	5.16134e-08	0.000330475	0.00124505
FC	SCN-AN	Fathers age at birth	rs8181870	13q21.33	3.45439e-06	3.73075e-06	0.00037046	0.00132639
FC	SCN-pVN	PM2.5	rs4930117	11p15.5	2.31388e-08	5.73749e-08	0.0705448	0.104527
FC	CBN-dVN	Temperature	rs6469835	8q24.12	1.40107e-07	1.92896e-07	0.107084	0.148694
FC	CBN-rFPN	Mothers age at birth	rs9954085	18q12.3	4.2273e-07	5.18805e-07	0.00508931	0.0118914
FC	CBN-pDMN	Built-up%	rs12479803	20p13	3.93623e-08	7.66296e-08	0.540627	0.591767
FC	CBN-lVN	CTQ-physical neglect	rs11097483	4q22.3	1.40871e-05	1.43228e-05	5.24532e-05	0.000349209
FC	CBN-dSMN	Precipitation	rs12364489	11q12.1	6.65912e-09	4.17984e-08	0.00326015	0.0080428
FC	CBN-dATN2	NDVI	rs10263213	7p14.3	4.03536e-08	7.67606e-08	0.000117782	0.000579128
FC	CBN-dATN2	Temperature	rs35413307	13q34	6.5042e-09	4.17984e-08	0.464742	0.524048
FC	CBN-dATN2	Cropland%	rs71705286:56804354:GAA:G	20q13.32	1.28088e-07	1.79065e-07	0.287234	0.349864
FC	CBN-SCN	NDVI	rs8008885	14q31.3	9.74764e-08	1.41837e-07	0.00943705	0.0194339
ReHo	Left amygdala	Spring born	rs4422463	4q13.1	8.36787e-09	4.17984e-08	0.494219	0.550895
ReHo	Left angular gyrus	CTQ-physical neglect	rs56070947	13q12.11	0.00011023	0.000110457	0.00549603	0.0123661
ReHo	Left calcarine cortex	CTQ-sum	rs77653377	20p12.3	2.23383e-06	2.49001e-06	0.000958925	0.00284169
ReHo	Left anterior cingulate cortex	Population count	rs34773829:155443983:CT:C	6q25.2	9.00402e-09	4.22371e-08	3.98413e-05	0.000280622
ReHo	Left anterior cingulate cortex	TD	rs4730928	7q31.31	3.85667e-09	3.69991e-08	0.00425611	0.0102399
ReHo	Left inferior frontal gyrus, opercular	Water body%	rs156475	5p15.31	5.07011e-08	9.12325e-08	0.00735546	0.0156787
ReHo	Left inferior frontal gyrus, orbital	LUI	rs75044422	8p21.3	1.02619e-08	4.45549e-08	0.00133116	0.00392087
ReHo	Left inferior frontal gyrus, orbital	Winter born	rs2008953	16q12.2	4.67327e-07	5.69226e-07	0.642739	0.691087
ReHo	Left inferior frontal gyrus, orbital	Altitude	rs67869410:56662406:CAAA:C	16q12.2	4.41357e-09	3.84164e-08	0.0370839	0.0617219
ReHo	Left inferior frontal gyrus, triangular	PM2.5	rs74938422	3q26.33	5.60431e-08	9.59047e-08	0.226598	0.285462
ReHo	Left middle frontal gyrus, dorsolateral	Wind speed	rs11014358	10p12.31	1.11008e-08	4.53361e-08	7.05818e-05	0.000428784
ReHo	Left middle frontal gyrus, dorsolateral	Longitude	rs9568711	13q13.1	3.1676e-08	6.89427e-08	0.303794	0.367127
ReHo	Left middle frontal gyrus, orbital	CTQ-sexual abuse	rs1176842	9p13.2	4.99657e-07	6.07083e-07	2.11407e-05	0.000171239
ReHo	Left superior frontal gyrus, dorsolateral	Winter born	rs35364040	1p32.3	1.21513e-07	1.71672e-07	0.754718	0.783746
ReHo	Left superior frontal gyrus, orbital	NDBI	rs7158073	14q32.2	2.40554e-09	3.69991e-08	0.00838132	0.0174821
ReHo	Left fusiform gyrus	NL	rs7029365	9q31.3	5.45547e-08	9.43545e-08	0.0142175	0.0272036
ReHo	Left Heschl gyrus	CTQ-sum	rs72773434	16p13.3	2.34953e-09	3.69991e-08	7.5696e-06	7.50781e-05
ReHo	Left hippocampus	Altitude	rs11018328	10q26.2	1.60891e-09	3.69991e-08	0.0629445	0.0941262
ReHo	Left cerebellar interposed nucleus	Mothers age at birth	rs76684729	1p35.2	3.69396e-06	3.96306e-06	0.0500936	0.0780304
ReHo	Left cerebellar interposed nucleus	Forest%	rs143134432:159541775:TAA:T	5q33.3	5.21289e-09	4.02137e-08	0.0892274	0.128297
ReHo	Left lingual gyrus	NDVI	rs11857892	15q12	7.3393e-09	4.17984e-08	0.0141209	0.0271256
ReHo	Left middle occipital gyrus	PDSI	rs35746400	4q12	7.11416e-08	1.12622e-07	1.76146e-06	3.05739e-05
ReHo	Left middle occipital gyrus	NDVI	rs79165302	21q22.11	1.84789e-08	5.16134e-08	0.0487515	0.0766771
ReHo	Left olfactory cortex	NDBI	rs4898866	14q22.3	2.26825e-08	5.65319e-08	0.000252456	0.00102245
ReHo	Left pallidum	Cropland%	rs531145587	8q24.12	3.03101e-09	3.69991e-08	0.435731	0.494778
ReHo	Left paracentral lobule	TD	rs200443007	6q22.31	1.90854e-07	2.50013e-07	0.0445926	0.0720001
ReHo	Left paracentral lobule	CTQ-emotional neglect	rs28698548	10q22.3	1.12629e-06	1.31265e-06	0.000204966	0.000873802
ReHo	Left paracentral lobule	Cropland%	rs3747218	22q13.31	4.27281e-08	8.0177e-08	0.168088	0.22381
ReHo	Left inferior parietal lobule, but supramarginal and angular gyri	Spring born	rs4911360	20q11.22	2.79289e-08	6.40256e-08	0.997477	0.997477
ReHo	Left postcentral gyrus	Urbanicity score	rs4146833	12q23.3	9.59476e-08	1.41305e-07	0.00092606	0.00276114
ReHo	Left precental gyrus	NDVI	rs4458506	4q13.1	8.71533e-08	1.31135e-07	0.00224598	0.00590026
ReHo	Left precental gyrus	NL	rs76733363	6q22.31	2.32044e-09	3.69991e-08	0.00368102	0.00898984
ReHo	Left precuneus	Autumn born	rs77392058	4q31.3	2.02341e-07	2.60842e-07	0.533358	0.589118
ReHo	Left precuneus	Education years	rs11077713	17q25.1	4.0893e-06	4.3393e-06	2.87911e-05	0.000215269
ReHo	Left putamen	Altitude	rs57802235	2q14.2	1.29324e-08	4.54441e-08	0.0155581	0.0290884
ReHo	Left putamen	Water body%	rs162165	5q23.2	9.02716e-09	4.22371e-08	0.0204891	0.036621
ReHo	Left putamen	Cropland%	rs531145587	8q24.12	2.97087e-09	3.69991e-08	0.628174	0.676923
ReHo	Left putamen	Only child	rs150483873	21q22.11	1.14139e-07	1.62673e-07	8.62414e-06	8.38266e-05
ReHo	Left Rolandic operculum	Mothers age at birth	rs2946833	12q23.2	3.35681e-07	4.16176e-07	0.0122616	0.024323
ReHo	Left inferior temporal gyrus	Autumn born	rs2248964	4q34.3	1.43025e-05	1.45115e-05	0.598907	0.64682
ReHo	Left middle temporal gyrus	NDVI	rs12460459	19q13.12	3.20755e-08	6.92831e-08	0.31027	0.373246
ReHo	Left temporal pole, middle temporal gyrus	Built-up%	rs6997870	8q24.13	4.78715e-08	8.71369e-08	0.195541	0.254099
ReHo	Left temporal pole, middle temporal gyrus	Winter born	rs76159339	22q12.2	3.88663e-08	7.64738e-08	0.10092	0.141754
ReHo	Left temporal pole, superior temporal gyrus	Temperature	rs470155	11q22.2	1.42614e-08	4.69481e-08	0.0615705	0.0926416
ReHo	Left cerebellum V	Longitude	rs376731556	8q24.12	3.50832e-08	7.2555e-08	0.162297	0.21729
ReHo	Left cerebellum VIIIa	Winter born	rs144000393	6q25.1	5.10419e-08	9.12325e-08	0.660591	0.707153
ReHo	Left cerebellum VIIIa	NDBI	rs71326995	21q22.11	3.4697e-09	3.69991e-08	0.000456711	0.00155218
ReHo	Left cerebellum X	Mothers age at birth	rs56698292	12q23.1	1.16996e-09	3.69991e-08	0.00519825	0.0119797
ReHo	Right amygdala	Education years	rs5020025	10p15.3	2.16365e-07	2.77441e-07	2.35743e-06	3.95073e-05
ReHo	Right amygdala	Humidity	rs13330129	16q23.1	8.88627e-08	1.32884e-07	0.0818112	0.119043
ReHo	Right amygdala	NDBI	rs183583298	17q11.2	6.7275e-08	1.08623e-07	0.000187379	0.00083547
ReHo	Right anterior cingulate cortex	NO2	rs7174381	15q24.2	8.06463e-09	4.17984e-08	1.12002e-05	0.000103161
ReHo	Right mid-cingulate cortex	NL	rs56284881	1q23.1	9.68072e-08	1.41574e-07	0.0313003	0.0537524
ReHo	Right posterior cingulate cortex	CTQ-physical neglect	rs111442378	5q13.2	5.14235e-07	6.21687e-07	0.00032003	0.00121511
ReHo	Right posterior cingulate cortex	Fathers age at birth	rs76670309	12q24.31	3.16863e-08	6.89427e-08	0.0021703	0.00582745
ReHo	Right cerebellum crus II	CTQ-physical neglect	rs34440175	1p31.1	3.45626e-09	3.69991e-08	2.78416e-08	2.4243e-06
ReHo	Right cerebellar dentate nucleus	Winter born	17:63455335:TA:TAA	17q24.1	5.49553e-08	9.46194e-08	0.158251	0.213047
ReHo	Right cerebellar dentate nucleus	Cropland%	rs9618617	22q11.21	8.6733e-08	1.30908e-07	0.325204	0.386428
ReHo	Right inferior frontal gyrus, orbital	NL	rs1355931	6q12	2.71809e-08	6.26062e-08	0.03854	0.0636834
ReHo	Right superior frontal gyrus, medial orbital	Population count	rs34276892	4p16.1	4.44611e-09	3.84164e-08	4.62733e-05	0.000316744
ReHo	Right middle frontal gyrus, orbital	NDBI	rs2950252	1p32.3	4.50562e-09	3.84164e-08	2.32093e-05	0.000179043
ReHo	Right middle frontal gyrus, orbital	PM2.5	rs859097	1p21.3	1.26147e-08	4.54441e-08	0.000668923	0.0020974
ReHo	Right superior frontal gyrus, dorsolateral	Precipitation	rs28359584	1q42.2	1.47646e-08	4.73405e-08	0.0032482	0.0080428
ReHo	Right superior frontal gyrus, orbital	NL	rs1922046	7q21.11	8.74205e-09	4.22371e-08	0.0216339	0.0385132
ReHo	Right superior frontal gyrus, orbital	NL	rs112687750	9q34.11	1.33714e-08	4.54441e-08	0.0128698	0.0251193
ReHo	Right Heschl gyrus	CTQ-emotional abuse	rs12627001	21q22.11	1.05532e-08	4.45986e-08	4.83826e-08	2.93924e-06
ReHo	Right hippocampus	Only child	rs139776745	6p12.1	5.80816e-06	6.03156e-06	0.00248777	0.00646555
ReHo	Right cerebellum I-IV	Education years	rs56162950	7p22.2	2.10252e-08	5.55926e-08	8.00599e-08	4.10049e-06
ReHo	Right cerebellar interposed nucleus	Population count	rs2284680	2q31.1	1.0501e-08	4.45986e-08	1.28947e-05	0.000113942
ReHo	Right cerebellar interposed nucleus	Altitude	rs217611	19p13.3	1.48061e-08	4.73405e-08	0.000339523	0.00125006
ReHo	Right cerebellum IX	Mothers age at birth	rs8096915	18q11.2	4.56489e-06	4.81244e-06	0.0345632	0.0579231
ReHo	Right lingual gyrus	Autumn born	rs17511493	1q41	3.82598e-07	4.71936e-07	0.461721	0.521852
ReHo	Right lingual gyrus	CTQ-emotional neglect	rs17042225	3p26.1	7.93724e-06	8.15539e-06	0.000233159	0.000968506
ReHo	Right middle occipital gyrus	Humidity	rs138215758	6p22.1	1.50301e-08	4.77426e-08	0.0913256	0.130542
ReHo	Right pallidum	PDSI	rs35821839	1q25.3	2.23105e-08	5.64735e-08	0.00047326	0.00159725
ReHo	Right paracentral lobule	PDSI	rs7747277	6q23.3	1.54814e-07	2.07844e-07	0.00537338	0.0123182
ReHo	Right paracentral lobule	Latitude	rs61023405	9q22.31	3.83956e-08	7.64738e-08	0.246822	0.304456
ReHo	Right parahippocampal gyrus	Summer born	rs13340385	5q11.1	6.52563e-06	6.74778e-06	0.731989	0.768351
ReHo	Right inferior parietal lobule, but supramarginal and angular gyri	Fathers age at birth	rs73106216	20q13.12	2.58512e-08	6.09887e-08	1.92487e-05	0.000161291
ReHo	Right superior parietal lobule	PM2.5	rs35744971:69659533:CT:C	1p31.2	4.20454e-08	7.92017e-08	0.00542129	0.0123661
ReHo	Right postcentral gyrus	LUI	rs9367403	6p12.3	1.73304e-08	5.11761e-08	0.0454989	0.0732201
ReHo	Right postcentral gyrus	Only child	rs74313908	8q21.11	3.92525e-08	7.66296e-08	6.99079e-05	0.000428784
ReHo	Right precuneus	Population count	rs34751411	15q26.1	1.54701e-07	2.07844e-07	0.00520108	0.0119797
ReHo	Right putamen	NL	rs2256364	6q14.1	3.88029e-08	7.64738e-08	0.0480389	0.0760486
ReHo	Right supplementary motor area	Only child	rs1110115	8q22.3	3.80928e-06	4.06882e-06	0.000115668	0.000579128
ReHo	Right supramarginal gyrus	Latitude	rs55845575	15q21.2	2.95009e-08	6.63769e-08	0.255461	0.31352
ReHo	Right middle temporal gyrus	CTQ-emotional neglect	rs17127449	8p22	7.28669e-07	8.61638e-07	9.94637e-05	0.000559636
ReHo	Right middle temporal gyrus	CTQ-emotional neglect	rs35497168	20p13	3.00246e-09	3.69991e-08	3.66578e-08	2.5451e-06
ReHo	Right temporal pole, middle temporal gyrus	CTQ-physical neglect	rs62410660	6q13	1.80358e-06	2.04322e-06	0.000598203	0.00194453
ReHo	Right temporal pole, superior temporal gyrus	NL	rs2291628	5q23.3	2.51975e-08	5.97365e-08	0.00782039	0.0165248
ReHo	Right superior temporal gyrus	Mothers age at birth	rs114616034	5q31.1	5.98241e-07	7.17889e-07	0.00033727	0.00125006
ReHo	Right cerebellum V	Cropland%	rs1882833	14q24.3	2.65647e-08	6.14783e-08	0.822584	0.848781
ReHo	Right cerebellum V	Wind speed	rs1267585	16p12.1	2.17926e-08	5.62237e-08	0.00457995	0.0108578
ReHo	Right cerebellum VIIb	Surface pressure	rs11864622	16q23.1	9.84104e-08	1.42427e-07	0.08381	0.121497
ReHo	Right cerebellum VIIIa	Longitude	rs6578826	11p15.4	1.70798e-09	3.69991e-08	0.0155617	0.0290884
ReHo	Cerebellar vermis crus II	Autumn born	rs13281312	8p22	4.28829e-09	3.84164e-08	0.378319	0.435695
ReHo	Cerebellar vermis crus II	PDSI	rs74019793	16q21	2.64077e-08	6.14073e-08	0.000122728	0.000590555
ReHo	Cerebellar vermis crus II	Population count	rs910580	22q13.32	2.85687e-09	3.69991e-08	6.46736e-06	6.68753e-05
ReHo	Cerebellar vermis IX	Urbanicity score	rs1419767	7p15.3	2.27776e-07	2.89031e-07	1.52766e-05	0.000132579
ReHo	Cerebellar vermis VIIb	CTQ-sexual abuse	5:131668423:G:GCACA	5q31.1	1.47119e-07	2.01977e-07	9.30359e-08	4.1105e-06
ReHo	Cerebellar vermis VIIIa	CTQ-emotional neglect	rs35013571	2q22.3	5.77248e-06	6.00734e-06	0.00417833	0.0101028
ReHo	Cerebellar vermis X	Only child	rs35050974	5p15.33	9.64353e-06	9.88767e-06	0.00548601	0.0123661
CT	Left mean CT	Cropland%	rs7737964	5q15	7.19762e-09	4.17984e-08	0.107004	0.148694
CT	Left mean CT	Mothers age at birth	rs396867	16q24.1	2.31599e-06	2.56394e-06	0.000916673	0.00275002
CT	Right mean CT	CTQ-sexual abuse	rs4855919	3q13.31	9.53072e-07	1.11613e-06	0.000190911	0.000843478
CT	Right mean CT	Fathers age at birth	rs876525	14q23.3	2.3534e-08	5.78795e-08	0.00166677	0.00465412
GMV	Total white matter volume	Mothers age at birth	rs9385690	6q23.2	1.16544e-08	4.54441e-08	1.44804e-06	2.70671e-05
SA	Left total SA	Surface pressure	rs55772292	2p14	2.98184e-08	6.67823e-08	0.162794	0.217357
GMV	Left angular gyrus	NDVI	rs57646192:120527589:AT:A	3q13.33	3.11068e-09	3.69991e-08	0.0142782	0.0272125
GMV	Left angular gyrus	Spring born	rs17097002	12q13.11	2.82038e-08	6.42711e-08	0.673744	0.714933
GMV	Left angular gyrus	Spring born	rs6043331	20p12.1	2.54064e-06	2.79356e-06	0.475336	0.533144
GMV	Left anterior cingulate cortex	Longitude	rs112120887	19q13.32	1.8458e-08	5.16134e-08	0.0458991	0.0733781
GMV	Left cerebellum crus I	Grassland%	rs7019939	9q34.13	1.17732e-08	4.54441e-08	0.0103948	0.0212264
GMV	Left cerebellum crus I	NO2	rs9663567	10q11.21	3.27851e-09	3.69991e-08	0.000317066	0.00121511
GMV	Left cerebellum crus I	CTQ-physical neglect	rs1146966	13q31.1	2.10075e-06	2.35245e-06	2.53916e-06	4.11344e-05
GMV	Left cerebellum crus II	NO2	rs60275617	8q24.3	1.93334e-07	2.52581e-07	0.0071345	0.0153423
GMV	Left cerebellum crus II	Population count	rs9557824	13q33.1	2.45764e-09	3.69991e-08	1.20161e-05	0.000108145
GMV	Left cerebellar fastigial nucleus	PDSI	rs6115655	20p13	1.27061e-08	4.54441e-08	7.12422e-07	1.57381e-05
GMV	Left inferior frontal gyrus, opercular	Winter born	rs11728248	4p12	1.03829e-05	1.06233e-05	0.662834	0.707314
GMV	Left inferior frontal gyrus, orbital	Longitude	rs59514610	11p15.4	3.69526e-08	7.45185e-08	0.0159561	0.0295738
GMV	Left inferior frontal gyrus, triangular	Spring born	rs8085631	18q21.32	6.71678e-07	7.98131e-07	0.327328	0.387114
GMV	Left inferior frontal gyrus, triangular	LUI	rs12158356	22q11.23	3.33958e-08	7.0875e-08	0.128034	0.174787
GMV	Left superior frontal gyrus, medial orbital	Longitude	rs9821849	3p24.2	3.45449e-09	3.69991e-08	3.61007e-06	4.6057e-05
GMV	Left middle frontal gyrus, dorsolateral	PM2.5	rs10908347	1p34.3	8.26343e-08	1.26777e-07	0.00796089	0.0167489
GMV	Left middle frontal gyrus, dorsolateral	CTQ-sexual abuse	rs113756178	19p13.13	6.81562e-06	7.03267e-06	0.000137271	0.000641479
GMV	Left middle frontal gyrus, orbital	PM2.5	rs9620643	22q12.1	9.67116e-08	1.41574e-07	0.0380842	0.0631704
GMV	Left superior frontal gyrus, medial	PM2.5	rs36018229:120994888:C:CA	12q24.31	1.00229e-07	1.44116e-07	0.0111882	0.0224688
GMV	Left superior frontal gyrus, orbital	CTQ-physical abuse	rs1473518	16p13.3	1.31907e-11	6.41067e-09	1.32614e-08	2.26924e-06
GMV	Left superior frontal gyrus, orbital	Precipitation	rs9915296	17q25.1	1.25529e-08	4.54441e-08	0.0395498	0.0647178
GMV	Left Heschl gyrus	Urbanicity score	rs11370565:72559012:C:CA	1p31.1	5.40023e-06	5.632e-06	0.000193067	0.000845322
GMV	Left hippocampus	LUI	rs628265	1p36.12	3.03242e-08	6.71168e-08	0.23037	0.288557
GMV	Left hippocampus	TD	11_72307501_ATCTCTCTCTCTCTC_A	11q13.4	6.42145e-09	4.17984e-08	0.406507	0.463761
GMV	Left insula	Altitude	rs6470706	8q24.21	9.12531e-09	4.22371e-08	0.0148387	0.0280808
GMV	Left cerebellar interposed nucleus	Cropland%	rs10498678	6p24.2	3.02945e-08	6.71168e-08	0.236788	0.29432
GMV	Left cerebellar interposed nucleus	Only child	rs2610874	10q21.1	2.27963e-06	2.53524e-06	0.000398283	0.0013853
GMV	Left cerebellar interposed nucleus	Temperature	rs1790783	18q21.1	1.32934e-08	4.54441e-08	0.963234	0.966403
GMV	Left cerebellum IX	CTQ-sum	rs199834705	10q11.23	0.000374434	0.000374434	0.000117843	0.000579128
GMV	Left cerebellum IX	PM2.5	rs11834731	12p11.21	7.56109e-09	4.17984e-08	0.00221451	0.0058492
GMV	Left lingual gyrus	NDVI	rs200888130:7463731:TAA:T	5p15.31	1.61421e-08	4.99685e-08	0.108329	0.149994
GMV	Left superior occipital gyrus	Mothers age at birth	rs6067955	20q13.2	1.47449e-09	3.69991e-08	0.000399058	0.0013853
GMV	Left olfactory cortex	Wind speed	rs140113466	4q32.1	3.67115e-08	7.43407e-08	7.26543e-05	0.000435926
GMV	Left pallidum	Population count	rs71884930	4p15.1	2.41655e-08	5.83475e-08	0.000881569	0.00266113
GMV	Left pallidum	Only child	rs57863709	17q24.1	2.00243e-06	2.24754e-06	0.000656465	0.0020717
GMV	Left parahippocampal gyrus	Surface pressure	rs4438682	3p12.3	8.29529e-08	1.26777e-07	0.366006	0.423521
GMV	Left precental gyrus	NO2	rs11436749	1q41	3.98916e-08	7.66296e-08	7.30407e-06	7.39537e-05
GMV	Left putamen	PM2.5	rs4965642	15q26.3	5.0354e-08	9.09741e-08	0.0561785	0.0861914
GMV	Left gyrus rectus	Longitude	rs9821849	3p24.2	2.63748e-08	6.14073e-08	0.00039194	0.00138031
GMV	Left supplementary motor area	Longitude	rs28453996	18q21.32	3.8748e-08	7.64738e-08	0.00662318	0.0144344
GMV	Left supramarginal gyrus	Fathers age at birth	rs9733673	10q22.2	7.78905e-09	4.17984e-08	0.031807	0.0540496
GMV	Left inferior temporal gyrus	PDSI	rs200664259	7p21.2	2.50414e-08	5.97365e-08	5.33622e-05	0.00035046
GMV	Left inferior temporal gyrus	NL	rs4885605	13q31.1	7.93647e-09	4.17984e-08	0.0283776	0.0490801
GMV	Left middle temporal gyrus	Fathers age at birth	rs2359164	2q33.3	6.51932e-08	1.0668e-07	0.00578337	0.0129526
GMV	Left temporal pole, superior temporal gyrus	Only child	rs117087273	6q27	1.4774e-06	1.69344e-06	5.57812e-06	6.10145e-05
GMV	Left temporal pole, superior temporal gyrus	Water body%	rs149771067	12p11.22	6.87443e-09	4.17984e-08	0.0013656	0.00397413
GMV	Left cerebellum VI	Summer born	rs7207984	17p13.1	1.07389e-05	1.09645e-05	0.116217	0.160004
GMV	Left cerebellum VIIb	NL	rs60099775	6p21.1	5.81829e-09	4.11399e-08	0.00305122	0.00772341
GMV	Left cerebellum VIIb	Population count	rs140670343	13q33.1	3.23623e-10	1.74757e-08	2.36376e-05	0.000179498
GMV	Right anterior cingulate cortex	Precipitation	rs142842841	6p21.33	7.16938e-08	1.13127e-07	0.0628766	0.0941262
GMV	Right cerebellar crus I	NL	rs505783	1q43	4.13671e-08	7.82273e-08	0.00283963	0.00722545
GMV	Right cerebellar crus I	NL	rs35925135	14q22.3	3.77891e-09	3.69991e-08	0.0507037	0.0787285
GMV	Right cerebellar crus I	Altitude	rs73610165	20p13	7.41345e-08	1.15528e-07	0.0225585	0.0398669
GMV	Right cerebellum crus II	Longitude	rs138400337	1q41	9.68755e-09	4.3594e-08	0.00924088	0.0191109
GMV	Right cuneus	NO2	rs66474764	6q16.2	8.46353e-08	1.28516e-07	2.79239e-06	4.24094e-05
GMV	Right cerebellar fastigial nucleus	NDBI	rs35585162:122997816:CA:C	3q21.1	1.17191e-08	4.54441e-08	0.0997183	0.140881
GMV	Right inferior frontal gyrus, opercular	CTQ-emotional neglect	rs1887388	9p22.1	1.6426e-06	1.86765e-06	0.00146631	0.00419193
GMV	Right superior frontal gyrus, medial orbital	Winter born	rs16847613	1q32.1	5.37198e-08	9.35765e-08	0.880384	0.900772
GMV	Right superior frontal gyrus, medial orbital	Autumn born	rs1791495	11q13.4	1.71617e-07	2.2851e-07	0.32327	0.386018
GMV	Right superior frontal gyrus, medial orbital	NDBI	rs7974350	12p11.21	3.24944e-08	6.98774e-08	0.00582948	0.012996
GMV	Right middle frontal gyrus, dorsolateral	TD	rs28586898	4p14	2.38187e-08	5.78795e-08	0.132544	0.180439
GMV	Right middle frontal gyrus, orbital	Urbanicity score	rs9442037	1q41	2.1206e-10	1.59903e-08	0.000513562	0.00170953
GMV	Right middle frontal gyrus, orbital	Autumn born	rs2115583	2p25.2	5.2882e-08	9.27822e-08	0.583364	0.632846
GMV	Right superior frontal gyrus, medial	Longitude	rs12535565	7q21.11	5.43447e-08	9.43269e-08	0.000212275	0.000890462
GMV	Right superior frontal gyrus, medial	Autumn born	rs1292504	11q13.4	6.46305e-08	1.06169e-07	0.429816	0.489205
GMV	Right superior frontal gyrus, orbital	Autumn born	rs1970385	9q33.3	2.48083e-06	2.73397e-06	0.237778	0.294797
GMV	Right Heschl gyrus	Winter born	rs28667364	2p16.1	3.2541e-07	4.04474e-07	0.314392	0.37727
GMV	Right hippocampus	PDSI	rs59502810:118874378:TAA:T	6q22.31	1.01871e-08	4.45549e-08	3.56922e-06	4.6057e-05
GMV	Right hippocampus	Population count	rs56005245	8q24.21	8.70504e-09	4.22371e-08	0.00461585	0.0108898
GMV	Right cerebellar interposed nucleus	Wind speed	rs7961557	12p13.33	2.26095e-08	5.65319e-08	5.577e-05	0.000356635
GMV	Right lingual gyrus	NDVI	rs27692	5p15.31	1.91342e-08	5.23563e-08	0.0562195	0.0861914
GMV	Right lingual gyrus	LUI	rs61960019	13q14.11	1.48337e-07	2.03076e-07	0.0392978	0.0645228
GMV	Right pallidum	Wind speed	rs9826564	3p22.3	1.3783e-07	1.903e-07	0.0168636	0.0310443
GMV	Right paracentral lobule	Mothers age at birth	rs2030467	4q13.3	5.14903e-08	9.12325e-08	2.48539e-08	2.4243e-06
GMV	Right paracentral lobule	Wind speed	rs4767554	12q24.22	1.81198e-08	5.16134e-08	0.000844644	0.00259386
GMV	Right paracentral lobule	NL	rs3095670	16q12.1	1.03595e-08	4.45549e-08	0.000697461	0.00217286
GMV	Right inferior parietal lobule, but supramarginal and angular gyri	Precipitation	rs7615511	3q21.3	7.66849e-08	1.18314e-07	0.0280389	0.0486675
GMV	Right superior parietal lobule	Mothers age at birth	rs2372813	3p12.2	1.50516e-07	2.04332e-07	0.00170302	0.00470266
GMV	Right precuneus	Temperature	rs4919919	21q22.3	1.53354e-07	2.07605e-07	0.13397	0.18187
GMV	Right putamen	CTQ-emotional neglect	rs9614084	22q12.2	6.51707e-07	7.78205e-07	0.0201243	0.0363585
GMV	Right gyrus rectus	Autumn born	rs936413	1q42.2	8.14191e-09	4.17984e-08	0.439577	0.497982
GMV	Right gyrus rectus	Spring born	rs201030268	2q24.3	4.06602e-07	5.00274e-07	0.174484	0.231061
GMV	Right supplementary motor area	NO2	rs74382603	1q41	8.48839e-08	1.28516e-07	0.000366218	0.00132639
GMV	Right inferior temporal gyrus	Summer born	rs4859373	4p15.1	9.84684e-08	1.42427e-07	0.302044	0.366068
GMV	Right inferior temporal gyrus	Fathers age at birth	rs368455135	10q25.2	5.82269e-08	9.86002e-08	5.53333e-05	0.000356635
GMV	Right middle temporal gyrus	Fathers age at birth	rs7431828	3p13	2.80956e-07	3.50114e-07	0.000113633	0.000579128
GMV	Right middle temporal gyrus	Education years	rs28500673	7p15.1	4.3413e-07	5.30118e-07	2.20546e-05	0.000175714
GMV	Right temporal pole, middle temporal gyrus	Summer born	rs1517523	4p16.1	2.3085e-06	2.56149e-06	0.184851	0.242805
GMV	Right temporal pole, superior temporal gyrus	NO2	rs10426508	19q13.11	7.69767e-09	4.17984e-08	0.00155859	0.00442967
GMV	Right cerebellum V	Population count	rs989727	7q31.2	3.82071e-09	3.69991e-08	0.000858446	0.00260753
GMV	Right cerebellum VI	Population count	rs10953841	7q31.2	1.03274e-08	4.45549e-08	0.00320452	0.00802783
GMV	Right cerebellum VI	Longitude	rs74755760	8q24.3	7.24063e-08	1.13514e-07	1.57964e-06	2.84335e-05
GMV	Right cerebellum VIIb	CTQ-physical neglect	rs34477500	8q24.23	3.60053e-06	3.87995e-06	0.000521823	0.00172521
GMV	Right cerebellum VIIIa	Only child	rs6704527	1q42.2	1.1873e-08	4.54441e-08	2.00531e-05	0.000165183
GMV	Right cerebellum VIIIa	Autumn born	rs34207083:18683630:GA:G	5p14.3	5.03682e-06	5.27564e-06	0.873698	0.895817
[truncated: 112 more rows]

## Sheet: TableS9
Table S9. Sex-stratified analyses for the identified independent G × E interactions.
[truncated: 490 more rows]

[truncated: 19 more sheets: TableS10, TableS11, TableS12, TableS13, TableS14, TableS15, TableS16, TableS17, TableS18, TableS19, TableS20, TableS21, TableS22, TableS23, TableS24, TableS25, TableS26, TableS27, TableS28]
